# Supplementary material for: Regulation of mechanical intercellular junctions and components of the mitochondrial electron transport chain and the TCA cycle in the hypertrophic heart by pyridostigmine or trandolapril
Source: Front Mol Biosci. 2026 Jul 15;13:1858563. doi: 10.3389/fmolb.2026.1858563 (PMC13414998; doi:10.3389/fmolb.2026.1858563)
Supplement: Supplementary file 1 [file Table2.xlsx]

## Sheet: List1
Table S2. List of differentially phosphorylated proteins detected in rat left ventricles from control WKY or SHR rats and WKY or SHR rats administered to pyridostigmine or trandolapril.
Abbreviations
WKY	Wistar Kyoto rats
SHR	Spontaneous hypertensive rats
Experimental groups
WC	control WKY rats
WP	WKY rats administered to pyridostigmine
WT	WKY rats administered to trandolapril
SC	control SHR rats
SP	SHR rats administered to pyridostigmine
ST	SHR rats administered to trandolapril
Abbreviations of differences in seven pairwise comparisons
SP/SC	the difference in protein phosphorylation between SHR rats administered to trandolapril and control SHR rats
ST/SC	the difference in protein phosphorylation between SHR rats administered to pyridostigmine and control SHR rats
WP/WC	the difference in protein phosphorylation between WKY rats administered to trandolapril and control SHR rats
WT/WC	the difference in protein phosphorylation between WKY rats administered to pyridostigmine and control SHR rats
SC/WC	the difference in protein phosphorylation between control SHR rats and control WKY rats
SP/WP	the difference in protein phosphorylation between SHR and WKY rats administered to pyridostigmine
ST/WT	the difference in protein phosphorylation between SHR and WKY rats administered to trandolapril
Slopes
A-R	Identification parameters of proteins
S-X	Medians of replicates for each of six experimental groups
Y-AE	Differences between means of triplicate in seven pairwise comparisons
AF-AL	Qualitative and quantitative alterations as fold changes in seven pairwise comparisons .
AM-BD	Label-free quantification intensities for individual samples
BE-CQ	Statistics
AM-AO	Label-free quantification intensities for individual samples from control SHR rats.
AP-AR	Label-free quantification intensities for individual samples from SHR rats administered to pyridostigmine.
AS-AU	Label-free quantification intensities for individual samples from SHR rats administered to trandolapril.
AV-AX	Label-free quantification intensities for individual samples from control WKY rats.
AY-BA	Label-free quantification intensities for individual samples from WKY rats administered to pyridostigmine.
BB-BD	Label-free quantification intensities for individual samples from WKY rats administered to trandolapril.
Legend of slope AF-AL (qualitative and quantitative changes)
Labeled by purple color
The presence-or-absence detection differences in pairwise comparison are labeled by WC (protein was detected only in samples from control WKY rats),
SC (protein was detected only in samples from control SHR rats), WP (protein was detected only in samples from WKY rats administered to pyridostigmine),
WT (protein was detected only in samples from WKY rats administered to trandolapril), SP (protein was detected only in samples from SHR rats administered to pyridostigmine) or
ST (protein was detected only in samples from SHR rats administered to trandolapril).
The inhibitor-induced increase in phosphorylation is labeled by positive number, the inhibitor-induced decrease in phosphorylation by negative number.
Identification parameters																								Quantification
																		Medians						Difference							Fold change
T: Leading proteins	T: Proteins	T: Positions within proteins	T: Protein names	T: Gene names	T: Sequence window	T: Phospho (STY) Probabilities	T: Fasta headers	N: Localization prob	C: Amino acid	C: Charge	C: Multiplicity	N: PEP	N: Score	N: Delta score	N: Score for localization	N: Mass error [ppm]	N: Intensity	N: SC	N: SP	N: ST	N: WC	N: WP	N: WT	WP_WC	WT_WC	SP_SC	ST_SC	SC_WC	SP_WP	ST_WT	WP_WC	WT_WC	SP_SC	ST_SC	SC_WC	SP_WP	ST_WT	SC1	SC2	SC3	SP1	SP2	SP3	ST1	ST2	ST3	WC1	WC2	WC3
A0A0G2K875	A0A0G2K875	372		Ablim3	SQDIYENLDLRQRRASSPGYIDSPTYSQQGM	RAS(0.938)S(0.79)PGY(0.267)IDS(0.005)PTYSQQGMSPTFSR	A0A0G2K875_RAT Actin binding LIM protein family, member 3 OS=Rattus norvegicus OX=10116 GN=Ablim3 PE=1 SV=2	0.93837	S	3	___2	6.26624e-14	176.23	138.3	168.59	0.77068	117090000	NaN	NaN	NaN	23.0543	23.8184	23.774	0.76415	0.71975	NaN	NaN	WC	WP	WT	1.69837	1.6469	NaN	NaN	WC	WP	WT	NaN	NaN	NaN	NaN	NaN	NaN	NaN	NaN	NaN	NaN	23.3529	22.7556
A0A0G2K875	A0A0G2K875	373		Ablim3	QDIYENLDLRQRRASSPGYIDSPTYSQQGMS	RAS(0.61)S(0.873)PGY(0.499)IDS(0.017)PTYSQQGMSPTFSR	A0A0G2K875_RAT Actin binding LIM protein family, member 3 OS=Rattus norvegicus OX=10116 GN=Ablim3 PE=1 SV=2	0.87324	S	3	___2	6.26624e-14	176.23	138.3	129.26	0.95082	117090000	NaN	NaN	NaN	23.0543	23.8184	23.774	0.76415	0.71975	NaN	NaN	WC	WP	WT	1.69837	1.6469	NaN	NaN	WC	WP	WT	NaN	NaN	NaN	NaN	NaN	NaN	NaN	NaN	NaN	NaN	23.3529	22.7556
A0A0G2K875	A0A0G2K875	376		Ablim3	YENLDLRQRRASSPGYIDSPTYSQQGMSPTF	RAS(0.505)S(0.505)PGY(0.846)IDS(0.142)PT(0.002)YSQQGMSPTFSR	A0A0G2K875_RAT Actin binding LIM protein family, member 3 OS=Rattus norvegicus OX=10116 GN=Ablim3 PE=1 SV=2	0.84575	Y	3	___2	1.25663e-06	138	93.212	82.381	0.16497	65633000	NaN	NaN	NaN	23.0543	23.8723	23.7377	0.81805	0.6834	NaN	NaN	WC	WP	WT	1.76302	1.60592	NaN	NaN	WC	WP	WT	NaN	NaN	NaN	NaN	NaN	NaN	NaN	NaN	NaN	NaN	23.3529	22.7556
Q8K4K7	Q8K4K7	77	Actin-binding Rho-activating protein	Abra	TPKEPGPRQHAPKPPSPKPDGDREGRGSEEA	QHAPKPPS(1)PKPDGDR	ABRA_RAT Actin-binding Rho-activating protein OS=Rattus norvegicus OX=10116 GN=Abra PE=1 SV=2	1	S	3	___1	0.00308955	114.28	74.366	72.184	0.27724	144050000	23.1522	22.4603	22.2074	20.7911	20.8479	21.2778	0.0568	0.4867	-0.6919	-0.9448	2.3611	1.6124	0.9296	1.04016	1.40124	-1.61541	-1.92492	5.13762	3.0576	1.90475	22.7975	23.1522	23.4125	22.4603	22.3204	22.6313	22.2074	22.3111	22.2019	20.6844	20.7911	21.5121
P13437	P13437	64	3-ketoacyl-CoA thiolase, mitochondrial	Acaa2	ETIDSVIVGNVMQSSSDAAYLARHVGLRVGV	VPPETIDSVIVGNVMQS(0.136)S(0.093)S(0.768)DAAY(0.002)LAR	THIM_RAT 3-ketoacyl-CoA thiolase, mitochondrial OS=Rattus norvegicus OX=10116 GN=Acaa2 PE=1 SV=1	0.768097	S	3	___1	1.7239e-05	128.98	83.851	128.98	0.011297	21589000	NaN	22.4052	23.1652	NaN	NaN	NaN	NaN	NaN	SP	ST	NaN	SP	ST	NaN	NaN	SP	ST	NaN	SP	ST	NaN	NaN	NaN	22.842	NaN	21.9685	NaN	NaN	23.1652	NaN	NaN	NaN
P11497	P11497	25	Acetyl-CoA carboxylase 1;Biotin carboxylase	Acaca	TLELNQHSRFIIGSVSEDNSEDEISNLVKLD	FIIGSVS(1)EDNS(1)EDEISNLVK	ACACA_RAT Acetyl-CoA carboxylase 1 OS=Rattus norvegicus OX=10116 GN=Acaca PE=1 SV=1	0.999995	S	2	___2	3.24905e-22	200.2	130.59	181.32	-0.29686	203770000	23.265	23.6259	NaN	24.4369	24.0512	24.0263	-0.3857	-0.4106	0.3609	SC	-1.1719	-0.4253	WT	-1.30649	-1.32924	1.28423	SC	-2.25308	-1.34285	WT	23.4596	23.265	23.113	23.6259	NaN	NaN	NaN	NaN	NaN	24.2464	24.6274	NaN
P11497	P11497	29	Acetyl-CoA carboxylase 1;Biotin carboxylase	Acaca	NQHSRFIIGSVSEDNSEDEISNLVKLDLEEK	FIIGS(0.018)VS(0.982)EDNS(1)EDEISNLVK	ACACA_RAT Acetyl-CoA carboxylase 1 OS=Rattus norvegicus OX=10116 GN=Acaca PE=1 SV=1	1	S	2	___2	3.24905e-22	200.2	130.59	200.2	0.58957	227420000	23.265	23.6979	NaN	24.4369	24.0512	23.7233	-0.3857	-0.71365	0.4329	SC	-1.1719	-0.3533	WT	-1.30649	-1.63995	1.34994	SC	-2.25308	-1.27748	WT	23.4596	23.265	23.113	23.6259	NaN	23.7699	NaN	NaN	NaN	24.2464	24.6274	NaN
P11497	P11497	79	Acetyl-CoA carboxylase 1;Biotin carboxylase	Acaca	SALQDGLAFHMRSSMSGLHLVKQGRDRKKID	SSMS(1)GLHLVK	ACACA_RAT Acetyl-CoA carboxylase 1 OS=Rattus norvegicus OX=10116 GN=Acaca PE=1 SV=1	0.999903	S	2	___1	0.00175405	141.89	58.704	119.27	-0.75065	66830000	NaN	22.5219	22.2203	22.3421	22.5079	22.5701	0.1658	0.228	SP	ST	WC	0.014	-0.3498	1.12179	1.17121	SP	ST	WC	1.00975	-1.27438	NaN	NaN	NaN	NaN	NaN	22.5219	21.8356	22.2203	22.3508	22.4059	NaN	22.2783
E9PSQ0	E9PSQ0	189		Acacb	EDPSASSFQTSSRKGSRASLGTLSQEAALNT	KGS(0.981)RAS(0.953)LGT(0.066)LSQEAALNTADPESHTPTMR	E9PSQ0_RAT acetyl-CoA carboxylase OS=Rattus norvegicus OX=10116 GN=Acacb PE=1 SV=2	0.980636	S	4	___2	4.82065e-07	104.07	68.634	104.07	0.61923	972570000	24.6339	24.7446	25.3012	24.7756	25.7755	24.8338	0.9999	0.05815	0.1107	0.6673	-0.1417	-1.0309	0.46745	1.99986	1.04113	1.07975	1.5881	-1.1032	-2.0433	1.38266	24.6339	23.798	24.9157	25.1774	24.7446	24.2945	25.0281	25.3012	25.7697	24.466	25.3924	24.7756
E9PSQ0	E9PSQ0	192		Acacb	SASSFQTSSRKGSRASLGTLSQEAALNTADP	KGS(0.967)RAS(0.967)LGT(0.06)LS(0.005)QEAALNTADPESHTPTMR	E9PSQ0_RAT acetyl-CoA carboxylase OS=Rattus norvegicus OX=10116 GN=Acacb PE=1 SV=2	0.967296	S	4	___2	4.82065e-07	104.07	68.634	79.332	0.43682	1358500000	24.6339	24.7446	25.3012	24.7756	25.7755	24.9419	0.9999	0.1663	0.1107	0.6673	-0.1417	-1.0309	0.3593	1.99986	1.12218	1.07975	1.5881	-1.1032	-2.0433	1.2828	24.6339	23.798	24.9157	25.1774	24.7446	24.2945	25.0281	25.3012	25.7697	24.466	25.3924	24.7756
E9PSQ0	E9PSQ0	1344		Acacb	LPSSHPNRMAMPINVSDPDLLRHSKELFMDS	MAMPINVS(1)DPDLLR	E9PSQ0_RAT acetyl-CoA carboxylase OS=Rattus norvegicus OX=10116 GN=Acacb PE=1 SV=2	1	S	2	___1	3.41358e-05	142.74	81.577	123.42	-1.7019	321820000	NaN	NaN	NaN	24.8606	25.315	24.8511	0.4544	-0.0095	NaN	NaN	WC	WP	WT	1.37021	-1.00661	NaN	NaN	WC	WP	WT	NaN	NaN	NaN	NaN	NaN	NaN	NaN	NaN	NaN	24.8606	24.929	24.5264
A0A8I6GJ11	A0A8I6GJ11	307		Acss2	IVVKHLGRAELGMNDSPSQSPPVKRPCPDVQ	AELGMNDS(0.977)PS(0.084)QS(0.939)PPVK	A0A8I6GJ11_RAT propionate--CoA ligase OS=Rattus norvegicus OX=10116 GN=Acss2 PE=1 SV=1	0.976581	S	2	___1	2.58571e-30	226.22	149.89	87.323	-0.060534	251840000	NaN	23.5708	23.6592	24.0273	24.0632	24.1839	0.03585	0.1566	SP	ST	WC	-0.49235	-0.5247	1.02516	1.11466	SP	ST	WC	-1.40673	-1.43863	NaN	NaN	NaN	23.5708	NaN	NaN	23.5431	23.6592	23.9071	24.0273	24.1181	23.6102
A0A8I6GJ11	A0A8I6GJ11	307		Acss2	IVVKHLGRAELGMNDSPSQSPPVKRPCPDVQ	AELGMNDS(0.977)PS(0.084)QS(0.939)PPVK	A0A8I6GJ11_RAT propionate--CoA ligase OS=Rattus norvegicus OX=10116 GN=Acss2 PE=1 SV=1	0.976581	S	2	___2	2.58571e-30	226.22	149.89	87.323	-0.060534	251840000	NaN	NaN	22.2113	22.0651	22.2808	22.0934	0.2157	0.02825	NaN	ST	WC	WP	0.118	1.16127	1.01977	NaN	ST	WC	WP	1.08523	NaN	NaN	NaN	NaN	NaN	NaN	22.2035	22.2192	NaN	22.1966	22.0651	21.7965
A0A8I6GJ11	A0A8I6GJ11	311		Acss2	HLGRAELGMNDSPSQSPPVKRPCPDVQGKLK	AELGMNDSPS(0.001)QS(0.999)PPVK	A0A8I6GJ11_RAT propionate--CoA ligase OS=Rattus norvegicus OX=10116 GN=Acss2 PE=1 SV=1	0.999357	S	2	___2	1.77178e-14	197.1	144.09	197.1	-0.45584	251330000	NaN	NaN	22.2113	22.0651	22.2808	22.0934	0.2157	0.02825	NaN	ST	WC	WP	0.118	1.16127	1.01977	NaN	ST	WC	WP	1.08523	NaN	NaN	NaN	NaN	NaN	NaN	22.2035	22.2192	NaN	22.1966	22.0651	21.7965
Q62847	Q62847	682	Gamma-adducin	Add3	TEEVLSPDGSPSKSPSKKKKKFRTPSFLKKN	TEEVLSPDGSPS(0.004)KS(0.014)PS(0.982)K	ADDG_RAT Gamma-adducin OS=Rattus norvegicus OX=10116 GN=Add3 PE=1 SV=3	0.98204	S	3	___1	0.000468717	145.19	90.69	122.3	0.25698	82735000	NaN	NaN	21.6866	22.4121	21.8777	22.0118	-0.53435	-0.4003	NaN	ST	WC	WP	-0.3252	-1.44829	-1.31978	NaN	ST	WC	WP	-1.25284	NaN	NaN	NaN	NaN	NaN	NaN	NaN	NaN	21.6866	22.3167	NaN	22.5075
A0A0G2JUA5	A0A0G2JUA5	213		Ahnak	VETQPGKTVIRLPSGSGAASPTTGSAVDIRA	LPS(0.022)GS(0.978)GAAS(0.985)PT(0.011)T(0.003)GSAVDIR	A0A0G2JUA5_RAT AHNAK nucleoprotein OS=Rattus norvegicus OX=10116 GN=Ahnak PE=1 SV=1	0.97847	S	2	___2	2.18322e-06	166.62	107.87	102.79	0.41302	318640000	NaN	19.5587	21.9165	NaN	NaN	NaN	NaN	NaN	SP	ST	NaN	SP	ST	NaN	NaN	SP	ST	NaN	SP	ST	NaN	NaN	NaN	NaN	19.5587	NaN	21.9165	21.3209	22.3305	NaN	NaN	NaN
A0A0G2JUA5	A0A0G2JUA5	4002		Ahnak	DASLPKMEGPGVDIDSPDVNIEGPEGKLKGP	MEGPGVDIDS(1)PDVNIEGPEGK	A0A0G2JUA5_RAT AHNAK nucleoprotein OS=Rattus norvegicus OX=10116 GN=Ahnak PE=1 SV=1	1	S	2	___1	0.00139457	99.881	65.703	88.471	0.66804	29201000	NaN	22.6619	NaN	NaN	22.9844	NaN	WP	NaN	SP	NaN	NaN	-0.3225	NaN	WP	NaN	SP	NaN	NaN	-1.2505	NaN	NaN	NaN	NaN	22.6619	22.3932	22.9682	NaN	NaN	NaN	NaN	NaN	NaN
A0A0G2JUA5	A0A0G2JUA5	5316		Ahnak	ASVSGSKGDLKSSKASLGSLEGEAEAETSSP	AS(1)LGS(1)LEGEAEAETSSPK	A0A0G2JUA5_RAT AHNAK nucleoprotein OS=Rattus norvegicus OX=10116 GN=Ahnak PE=1 SV=1	1	S	2	___2	5.17235e-40	219.58	165.17	134.83	0.1597	3470700000	25.8963	26.7605	26.0939	25.7749	25.597	25.9519	-0.1779	0.177	0.86415	0.19755	0.12145	1.1635	0.142	-1.13124	1.13053	1.82027	1.14675	1.08783	2.24	1.10343	NaN	26.0928	25.6999	26.3152	26.9398	26.7605	26.0939	26.071	26.1372	25.2999	25.9301	25.7749
A0A0G2JUA5	A0A0G2JUA5	5319		Ahnak	SGSKGDLKSSKASLGSLEGEAEAETSSPKGK	S(0.001)S(0.001)KAS(0.999)LGS(1)LEGEAEAETSSPK	A0A0G2JUA5_RAT AHNAK nucleoprotein OS=Rattus norvegicus OX=10116 GN=Ahnak PE=1 SV=1	1	S	2	___2	5.17235e-40	219.58	165.17	215.36	0.92189	5657600000	25.8963	26.7605	26.0939	25.7749	25.597	25.9519	-0.1779	0.177	0.86415	0.19755	0.12145	1.1635	0.142	-1.13124	1.13053	1.82027	1.14675	1.08783	2.24	1.10343	NaN	26.0928	25.6999	26.3152	26.9398	26.7605	26.0939	26.071	26.1372	25.2999	25.9301	25.7749
F1LM42	F1LM42	846		Ank2	HKLNVPETMTEVLDVSDEEGDDTVTGDGGEY	LNVPET(0.013)MT(0.013)EVLDVS(0.963)DEEGDDT(0.01)VT(0.001)GDGGEYLRPEDLK	F1LM42_RAT Ankyrin 2 OS=Rattus norvegicus OX=10116 GN=Ank2 PE=1 SV=4	0.963063	S	3	___1	6.29617e-06	86.869	59.322	74.429	1.0132	181500000	NaN	24.1441	24.2385	24.239	24.2852	24.4488	0.0462	0.2098	SP	ST	WC	-0.1411	-0.2103	1.03254	1.15653	SP	ST	WC	-1.10275	-1.15693	NaN	NaN	NaN	NaN	NaN	24.1441	24.3772	24.0998	NaN	NaN	24.239	NaN
P15999	P15999	517	ATP synthase subunit alpha, mitochondrial	Atp5a1	SKITKFESAFLSHVVSQHQSLLGNIRSDGKI	FESAFLSHVVS(1)QHQSLLGNIR	ATPA_RAT ATP synthase subunit alpha, mitochondrial OS=Rattus norvegicus OX=10116 GN=Atp5f1a PE=1 SV=2	0.999837	S	3	___1	5.48497e-16	186.06	135.31	110.1	0.24929	987720000	25.441	27.6124	23.3835	23.6698	23.3758	23.3664	-0.294	-0.3034	2.1714	-2.0575	1.7712	4.2366	0.0171	-1.22603	-1.23405	4.5046	-4.16264	3.41338	18.8514	1.01192	NaN	27.8931	22.9889	27.8901	22.741	27.6124	23.5512	23.2158	NaN	NaN	NaN	23.6698
P11960	P11960	333	2-oxoisovalerate dehydrogenase subunit alpha, mitochondrial	Bckdha	QPFLIEAMTYRIGHHSTSDDSSAYRSVDEVN	IGHHS(0.991)T(0.009)S(0.001)DDSSAYR	ODBA_RAT 2-oxoisovalerate dehydrogenase subunit alpha, mitochondrial (Fragment) OS=Rattus norvegicus OX=10116 GN=Bckdha PE=1 SV=1	0.990567	S	2	___2	9.4037e-14	201.09	124.94	120.14	0.90652	718590000	22.755	23.1747	23.1217	23.4698	22.9783	22.3337	-0.4915	-1.1361	0.41975	0.3667	-0.7148	0.19645	0.788	-1.40591	-2.19786	1.3377	1.2894	-1.64126	1.14588	1.72668	22.2632	23.0121	22.755	23.4472	NaN	22.9023	22.7308	23.1217	23.2395	NaN	23.6901	23.2495
Q00972	Q00972	31	[3-methyl-2-oxobutanoate dehydrogenase [lipoamide]] kinase, mitochondrial	Bckdk	SLWPLLGSSLSLRVRSTSATDTHHVELARER	S(0.896)T(0.103)S(0.002)ATDTHHVELAR	BCKD_RAT [3-methyl-2-oxobutanoate dehydrogenase [lipoamide]] kinase, mitochondrial OS=Rattus norvegicus OX=10116 GN=Bckdk PE=1 SV=2	0.89553	S	3	___1	4.33072e-92	278.36	216.83	107.99	0.21083	8136200000	29.5747	29.2751	29.0324	21.0142	29.0639	25.329	8.0497	4.3148	-0.2996	-0.5423	8.5605	0.2112	3.7034	264.973	19.9014	-1.2308	-1.45629	377.544	1.15765	13.0267	28.9882	29.5747	30.0472	28.927	29.2751	29.4161	18.8987	29.2688	29.0324	NaN	NaN	21.0142
Q9Z1Y3	Q9Z1Y3	788	Cadherin-2	Cdh2	YDEEGGGEEDQDYDLSQLQQPDTVEPDAIKP	YDEEGGGEEDQDY(0.082)DLS(0.918)QLQQPDTVEPDAIKPVGIR	CADH2_RAT Cadherin-2 OS=Rattus norvegicus OX=10116 GN=Cdh2 PE=1 SV=1	0.91781	S	3	___1	2.41461e-11	119.8	97.599	109.46	0.88934	362040000	NaN	25.0693	25.3098	25.5613	25.0173	25.3929	-0.544	-0.1684	SP	ST	WC	0.052	-0.0831	-1.45801	-1.12381	SP	ST	WC	1.0367	-1.05929	NaN	NaN	NaN	NaN	NaN	25.0693	NaN	25.2804	25.3392	NaN	25.5613	NaN
D3ZUI5	D3ZUI5	244	Protein cordon-bleu	Cobl	KKKFLGFFKVNKRSNSKAEHLGLSGADSDED	S(0.054)NS(0.946)KAEHLGLS(0.171)GADS(0.828)DEDPS(0.001)K	COBL_RAT Protein cordon-bleu OS=Rattus norvegicus OX=10116 GN=Cobl PE=1 SV=1	0.94628	S	3	___2	0.0023861	90.765	52.183	90.765	0.92968	84376000	22.9389	22.8606	22.7096	21.7394	NaN	21.9396	WC	0.2002	-0.0783	-0.22925	1.1995	SP	0.77005	WC	1.14886	-1.05577	-1.17223	2.2966	SP	1.70533	22.9389	22.3489	23.1797	22.6396	23.0002	22.8606	22.6712	NaN	22.7481	21.7394	NaN	NaN
D3ZUI5	D3ZUI5	256	Protein cordon-bleu	Cobl	RSNSKAEHLGLSGADSDEDPSKSASGGDLNG	S(0.249)NS(0.75)KAEHLGLS(0.004)GADS(0.99)DEDPS(0.006)K	COBL_RAT Protein cordon-bleu OS=Rattus norvegicus OX=10116 GN=Cobl PE=1 SV=1	0.990117	S	3	___1	0.0023861	90.765	52.183	69.398	1.1657	127000000	21.7692	21.4668	21.5994	20.0375	20.1137	20.1243	0.07615	0.08675	-0.3024	-0.16985	1.73165	1.3531	1.47505	1.0542	1.06198	-1.23319	-1.12494	3.32107	2.5546	2.77993	21.7097	21.7692	22.607	21.4668	21.8339	20.9526	21.9365	NaN	21.2622	19.9378	20.1373	NaN
D3ZUI5	D3ZUI5	256	Protein cordon-bleu	Cobl	RSNSKAEHLGLSGADSDEDPSKSASGGDLNG	S(0.249)NS(0.75)KAEHLGLS(0.004)GADS(0.99)DEDPS(0.006)K	COBL_RAT Protein cordon-bleu OS=Rattus norvegicus OX=10116 GN=Cobl PE=1 SV=1	0.990117	S	3	___2	0.0023861	90.765	52.183	69.398	1.1657	127000000	22.9389	22.8606	22.7096	21.7394	NaN	21.9396	WC	0.2002	-0.0783	-0.22925	1.1995	SP	0.77005	WC	1.14886	-1.05577	-1.17223	2.2966	SP	1.70533	22.9389	22.3489	23.1797	22.6396	23.0002	22.8606	22.6712	NaN	22.7481	21.7394	NaN	NaN
F1M124	F1M124	398		Cobll1	TGSLQLSGSTSVGTSSLKRTKRKAPAPPSKP	T(0.39)GS(0.61)LQLSGS(0.002)T(0.003)S(0.019)VGT(0.095)S(0.107)S(0.773)LKR	F1M124_RAT Cordon-bleu WH2 repeat protein-like 1 OS=Rattus norvegicus OX=10116 GN=Cobll1 PE=1 SV=3	0.773264	S	2	___2	0.00536486	106.69	52.334	101.16	1.5744	97445000	NaN	23.2005	23.3081	NaN	22.9032	23.0687	WP	WT	SP	ST	NaN	0.2973	0.2394	WP	WT	SP	ST	NaN	1.22884	1.1805	NaN	NaN	NaN	NaN	NaN	23.2005	23.3081	22.9235	23.7468	NaN	NaN	NaN
F1M124	F1M124	624		Cobll1	AGRMDDVQSSRENHLTASPGPDQKSNQPRVE	ENHLT(0.909)AS(0.091)PGPDQK	F1M124_RAT Cordon-bleu WH2 repeat protein-like 1 OS=Rattus norvegicus OX=10116 GN=Cobll1 PE=1 SV=3	0.908672	T	3	___1	3.2435e-33	227.92	138.02	85.976	-0.20292	51403000	NaN	21.4674	21.353	21.5181	21.514	21.3261	-0.00415	-0.1921	SP	ST	WC	-0.04655	0.027	-1.00288	-1.14243	SP	ST	WC	-1.03279	1.01889	NaN	NaN	NaN	NaN	21.4663	21.4686	21.0545	21.6516	NaN	NaN	21.5331	21.5032
F1M124	F1M124	1223		Cobll1	LTPADGPSSFTLQRQSSLNFQSSDPEHIRQS	QS(0.891)S(0.109)LNFQSSDPEHIR	F1M124_RAT Cordon-bleu WH2 repeat protein-like 1 OS=Rattus norvegicus OX=10116 GN=Cobll1 PE=1 SV=3	0.8907	S	3	___1	0.000557745	136.14	99.505	136.14	-0.027248	171990000	23.1625	23.5134	23.8458	NaN	23.7555	24.2113	WP	WT	0.35085	0.6833	SC	-0.2421	-0.36545	WP	WT	1.27531	1.60581	SC	-1.18271	-1.28828	23.6232	NaN	22.7019	23.4055	23.6213	NaN	NaN	23.8141	23.8776	NaN	NaN	NaN
Q8VHF5	Q8VHF5	226	Citrate synthase, mitochondrial	Cs	CVAAKIYRNLYREGSSIGAIDSKLDWSHNFT	EGS(0.002)S(0.998)IGAIDSK	CISY_RAT Citrate synthase, mitochondrial OS=Rattus norvegicus OX=10116 GN=Cs PE=1 SV=1	0.99842	S	2	___1	0.00114864	135.1	59.532	135.1	0.27213	36367000	NaN	NaN	21.2823	22.0953	21.9432	21.8539	-0.15205	-0.24135	NaN	ST	WC	WP	-0.5716	-1.11115	-1.1821	NaN	ST	WC	WP	-1.48617	NaN	NaN	NaN	NaN	NaN	NaN	21.5189	21.2823	21.2793	NaN	21.979	22.2115
Q5U302	Q5U302	44		Ctnna1	LEPLVTQVTTLVNTNSKGPSNKKRGRSKKAH	LLEPLVTQVT(0.008)T(0.038)LVNT(0.106)NS(0.794)KGPS(0.055)NK	Q5U302_RAT Catenin (Cadherin associated protein), alpha 1 OS=Rattus norvegicus OX=10116 GN=Ctnna1 PE=1 SV=1	0.793707	S	3	___1	7.7385e-05	123.19	92.442	123.19	0.40526	76257000	NaN	23.8344	22.6416	22.71	23.0436	22.5728	0.3336	-0.13715	SP	ST	WC	0.7908	0.0687	1.26015	-1.09973	SP	ST	WC	1.73003	1.04877	NaN	NaN	NaN	NaN	23.8344	NaN	NaN	22.6809	22.6022	22.71	22.3014	22.941
A0A0G2JX81	A0A0G2JX81	656		Ctnna3	CSVMIIRTPEELEDVSDLEDDHEVRSHTSTQ	TPEELEDVS(1)DLEDDHEVR	A0A0G2JX81_RAT Catenin alpha 3 OS=Rattus norvegicus OX=10116 GN=Ctnna3 PE=1 SV=1	1	S	2	___3	1.75029e-245	349.19	280.78	212.59	-1.5242	9172900000	24.6932	25.1975	25.3329	25.7064	25.6448	26.0204	-0.06155	0.314	0.5043	0.6397	-1.0132	-0.44735	-0.6875	-1.04359	1.24315	1.41843	1.55801	-2.01838	-1.36353	-1.61049	24.4993	24.6932	25.2727	25.1975	25.0208	25.2661	25.3329	NaN	NaN	25.7064	25.5752	26.0187
A0A0G2JX81	A0A0G2JX81	666		Ctnna3	ELEDVSDLEDDHEVRSHTSTQTEGKTDRAKM	TPEELEDVS(1)DLEDDHEVRS(0.941)HT(0.043)S(0.012)T(0.003)QTEGK	A0A0G2JX81_RAT Catenin alpha 3 OS=Rattus norvegicus OX=10116 GN=Ctnna3 PE=1 SV=1	0.941164	S	3	___2	3.07854e-08	141.36	116.57	141.36	0.4734	2864900000	24.5118	24.7874	22.8504	24.8461	23.3882	23.9908	-1.4579	-0.8553	0.27555	-1.66145	-0.33425	1.3992	-1.1404	-2.74708	-1.80913	1.21046	-3.16334	-1.26072	2.63755	-2.20442	24.7505	NaN	24.2732	NaN	24.7874	NaN	22.6108	24.5065	22.8504	24.8461	23.4494	25.3396
A0A0G2JX81	A0A0G2JX81	666		Ctnna3	ELEDVSDLEDDHEVRSHTSTQTEGKTDRAKM	TPEELEDVS(1)DLEDDHEVRS(0.941)HT(0.043)S(0.012)T(0.003)QTEGK	A0A0G2JX81_RAT Catenin alpha 3 OS=Rattus norvegicus OX=10116 GN=Ctnna3 PE=1 SV=1	0.941164	S	3	___3	3.07854e-08	141.36	116.57	141.36	0.4734	2864900000	24.6932	25.1975	25.2379	25.7064	25.6448	26.0204	-0.06155	0.314	0.5043	0.54475	-1.0132	-0.44735	-0.78245	-1.04359	1.24315	1.41843	1.45877	-2.01838	-1.36353	-1.72005	24.4993	24.6932	25.2727	25.1975	25.0208	25.2661	25.3329	25.143	NaN	25.7064	25.5752	26.0187
A0A0G2JX81	A0A0G2JX81	668		Ctnna3	EDVSDLEDDHEVRSHTSTQTEGKTDRAKMTQ	TPEELEDVS(1)DLEDDHEVRS(0.123)HT(0.863)S(0.815)T(0.189)QT(0.009)EGK	A0A0G2JX81_RAT Catenin alpha 3 OS=Rattus norvegicus OX=10116 GN=Ctnna3 PE=1 SV=1	0.863347	T	3	___3	1.50575e-14	163.18	133.08	163.18	0.3824	3443500000	24.6932	25.1975	25.143	25.7064	25.6448	26.0204	-0.06155	0.314	0.5043	0.4498	-1.0132	-0.44735	-0.8774	-1.04359	1.24315	1.41843	1.36585	-2.01838	-1.36353	-1.83706	24.4993	24.6932	25.2727	25.1975	25.0208	25.2661	25.3329	25.143	24.6173	25.7064	25.5752	26.0187
A0A0G2JX81	A0A0G2JX81	670		Ctnna3	VSDLEDDHEVRSHTSTQTEGKTDRAKMTQLP	T(0.005)PEELEDVS(0.995)DLEDDHEVRS(0.337)HT(0.731)S(0.939)T(0.923)QT(0.07)EGK	A0A0G2JX81_RAT Catenin alpha 3 OS=Rattus norvegicus OX=10116 GN=Ctnna3 PE=1 SV=1	0.922768	T	3	___2	1.04467e-05	121.45	85.388	75.779	-0.36288	3375600000	NaN	25.3719	25.1004	NaN	NaN	NaN	NaN	NaN	SP	ST	NaN	SP	ST	NaN	NaN	SP	ST	NaN	SP	ST	NaN	NaN	NaN	NaN	NaN	25.3719	24.97	25.2309	NaN	NaN	NaN	NaN
A0A0G2JX81	A0A0G2JX81	670		Ctnna3	VSDLEDDHEVRSHTSTQTEGKTDRAKMTQLP	T(0.005)PEELEDVS(0.995)DLEDDHEVRS(0.337)HT(0.731)S(0.939)T(0.923)QT(0.07)EGK	A0A0G2JX81_RAT Catenin alpha 3 OS=Rattus norvegicus OX=10116 GN=Ctnna3 PE=1 SV=1	0.922768	T	3	___3	1.04467e-05	121.45	85.388	75.779	-0.36288	3375600000	24.6932	25.1975	25.143	25.7064	NaN	25.8718	WC	0.1654	0.5043	0.4498	-1.0132	SP	-0.7288	WC	1.12148	1.41843	1.36585	-2.01838	SP	-1.65726	24.4993	24.6932	25.2727	25.1975	25.0208	25.2661	25.3329	25.143	24.6173	25.7064	25.5752	26.0187
A0A0G2JX81	A0A0G2JX81	672		Ctnna3	DLEDDHEVRSHTSTQTEGKTDRAKMTQLPEA	TPEELEDVS(0.054)DLEDDHEVRS(0.526)HT(0.514)S(0.748)T(0.208)QT(0.949)EGK	A0A0G2JX81_RAT Catenin alpha 3 OS=Rattus norvegicus OX=10116 GN=Ctnna3 PE=1 SV=1	0.948891	T	4	___3	0.000134725	89.297	63.938	84.156	-0.26272	2930400000	24.6932	25.1975	25.143	25.7064	NaN	26.0204	WC	0.314	0.5043	0.4498	-1.0132	SP	-0.8774	WC	1.24315	1.41843	1.36585	-2.01838	SP	-1.83706	24.4993	24.6932	25.2727	25.1975	25.0208	25.2661	25.3329	25.143	24.6173	25.7064	25.5752	26.0187
Q9WU82	Q9WU82	552	Catenin beta-1	Ctnnb1	VQLLVRAHQDTQRRTSMGGTQQQFVEGVRME	RTS(0.999)MGGTQQQFVEGVR	CTNB1_RAT Catenin beta-1 OS=Rattus norvegicus OX=10116 GN=Ctnnb1 PE=1 SV=1	0.999348	S	3	___1	3.37299e-53	226.39	186.2	204.67	-0.19182	1603700000	NaN	25.775	25.3573	25.0179	NaN	25.4377	NaN	0.41975	SP	ST	WC	SP	-0.0804	NaN	1.3377	SP	ST	WC	SP	-1.05731	NaN	NaN	NaN	25.7444	25.8003	25.775	25.3392	25.5236	25.3573	25.0183	25.0176	NaN
Q9WU82	Q9WU82	556	Catenin beta-1	Ctnnb1	VRAHQDTQRRTSMGGTQQQFVEGVRMEEIVE	RTS(0.011)MGGT(0.989)QQQFVEGVR	CTNB1_RAT Catenin beta-1 OS=Rattus norvegicus OX=10116 GN=Ctnnb1 PE=1 SV=1	0.988654	T	3	___1	3.37299e-53	248.23	177.89	224.12	-0.19469	1258400000	NaN	27.0419	27.0702	26.6366	27.1259	26.9303	0.4893	0.2937	SP	ST	WC	-0.084	0.1399	1.40376	1.22578	SP	ST	WC	-1.05995	1.10183	NaN	NaN	NaN	NaN	NaN	27.0419	26.9994	27.1085	27.0702	26.5884	26.6848	NaN
A0A0G2JXM1	A0A0G2JXM1	865		Ctnnd1	QVNLNNASRSQSSHSYDDSTLPLIDRNQKSD	S(0.002)QS(0.005)S(0.005)HS(0.058)Y(0.91)DDS(0.003)T(0.017)LPLIDR	A0A0G2JXM1_RAT Catenin delta 1 OS=Rattus norvegicus OX=10116 GN=Ctnnd1 PE=1 SV=1	0.909877	Y	3	___1	0.00901261	87.088	43.79	87.088	-1.5086	125670000	NaN	NaN	20.3876	22.057	22.5335	22.489	0.47655	0.43205	NaN	ST	WC	WP	-2.1014	1.39141	1.34915	NaN	ST	WC	WP	-4.29126	NaN	NaN	NaN	NaN	NaN	NaN	NaN	NaN	20.3876	21.6382	NaN	22.4757
P48675	P48675	31	Desmin	Des	RTFGGAPGFSLGSPLSSPVFPRAGFGTKGSS	RTFGGAPGFSLGS(1)PLS(0.941)S(0.059)PVFPR	DESM_RAT Desmin OS=Rattus norvegicus OX=10116 GN=Des PE=1 SV=2	0.940565	S	3	___3	1.39325e-130	286.46	230.43	141.7	0.22919	4066300000	24.2251	NaN	23.101	NaN	NaN	23.6985	NaN	WT	SC	-1.1241	SC	NaN	-0.5975	NaN	WT	SC	-2.17966	SC	NaN	-1.51309	24.2251	24.3378	23.5315	NaN	NaN	NaN	23.101	NaN	NaN	NaN	NaN	NaN
A0A8I5ZXT2	A0A8I5ZXT2	201		Dmtn	SRKGAEEEEEEEDDDSEEEIKAIRERQKEEL	KGAEEEEEEEDDDS(1)EEEIK	A0A8I5ZXT2_RAT Dematin actin binding protein OS=Rattus norvegicus OX=10116 GN=Dmtn PE=1 SV=1	1	S	3	___1	1.88259e-121	254.34	186.17	194.33	-1.4775	483960000	24.2172	22.0592	NaN	23.6547	24.8834	24.4323	1.2287	0.7776	-2.15795	SC	0.56245	-2.8242	WT	2.34356	1.71428	-4.4628	SC	1.47677	-7.08221	WT	24.3458	24.0885	NaN	24.6572	21.9937	22.0592	NaN	NaN	NaN	NaN	25.0457	22.2637
Q923J6	Q923J6	2425	Dynein heavy chain 12, axonemal	Dnah12	LREHFCNHIREWEDIYNSKEPHNMKLPESMD	EWEDIY(1)NS(1)KEPHNMKLPES(1)MDK	DYH12_RAT Dynein axonemal heavy chain 12 OS=Rattus norvegicus OX=10116 GN=Dnah12 PE=2 SV=2	1	Y	4	___3	0.0382166	50.397	7.7579	50.397	2.0256	115450000	22.7622	22.0433	22.8399	23.0469	23.3783	22.9281	0.3314	-0.1188	-0.7189	0.0777	-0.2847	-1.335	-0.0882	1.25823	-1.08583	-1.64593	1.05533	-1.21816	-2.52275	-1.06304	22.9419	22.7622	21.9857	21.5888	NaN	22.4978	22.8399	NaN	NaN	23.0469	23.4812	22.692
A0A0G2QC19	A0A0G2QC19	283		Dnajc21	LREMEARYEKEFGDGSDENEVEEQEAKDAVD	EFGDGS(1)DENEVEEQEAK	A0A0G2QC19_RAT DnaJ heat shock protein family (Hsp40) member C21 OS=Rattus norvegicus OX=10116 GN=Dnajc21 PE=1 SV=1	1	S	2	___1	1.76707e-07	190.19	134.33	190.19	0.17233	120660000	23.1425	23.2551	22.6129	22.3738	21.9896	22.8565	-0.38415	0.4827	0.11255	-0.5296	0.7687	1.2654	-0.2436	-1.30509	1.39736	1.08114	-1.44353	1.70373	2.40394	-1.18394	23.0226	23.2624	NaN	23.2468	NaN	23.2633	NaN	22.6762	22.5496	NaN	22.3738	NaN
F1LYX9	F1LYX9	737		Dsg2	IEVDGRWEEHRSLLTSGLTHHVATAGSIAAN	S(0.02)LLT(0.146)S(0.785)GLT(0.049)HHVAT(0.056)AGS(0.944)IAANDTTIR	F1LYX9_RAT Desmoglein 2 OS=Rattus norvegicus OX=10116 GN=Dsg2 PE=1 SV=2	0.784923	S	3	___2	6.89992e-06	132.26	97.576	132.26	-0.49372	268810000	NaN	24.6485	NaN	24.7185	24.6361	24.6604	-0.0824	-0.0581	SP	NaN	WC	0.0124	WT	-1.05878	-1.04109	SP	NaN	WC	1.00863	WT	NaN	NaN	NaN	24.6485	NaN	NaN	NaN	NaN	NaN	24.8383	24.5987	NaN
F1LYX9	F1LYX9	748		Dsg2	SLLTSGLTHHVATAGSIAANDTTIRTTRATG	SLLTSGLTHHVATAGS(1)IAANDTTIR	F1LYX9_RAT Desmoglein 2 OS=Rattus norvegicus OX=10116 GN=Dsg2 PE=1 SV=2	0.999667	S	3	___2	2.9095e-14	167.17	135.4	156.69	-0.4879	1726600000	NaN	24.6485	24.8639	24.7653	24.6361	24.6604	-0.1292	-0.1049	SP	ST	WC	0.0124	0.2035	-1.09369	-1.07542	SP	ST	WC	1.00863	1.15149	NaN	NaN	NaN	24.6485	NaN	NaN	24.5217	25.2061	NaN	24.8383	24.5987	24.7653
F1LMV6	F1LMV6	2824		Dsp	LLEAASVSSKGLPSPYNMSAPGSRSGSRSGS	GLPS(0.002)PY(0.897)NMS(0.649)APGS(0.452)R	DESP_RAT Desmoplakin OS=Rattus norvegicus OX=10116 GN=Dsp PE=1 SV=1	0.897195	Y	2	___2	0.0138111	88.282	60.458	75.764	-1.1501	144010000	22.8944	NaN	23.3714	23.5393	23.2626	23.1149	-0.27675	-0.42445	SC	0.477	-0.64495	WP	0.2565	-1.21146	-1.34206	SC	1.39185	-1.56369	WP	1.19458	23.0064	22.7824	NaN	NaN	NaN	NaN	NaN	23.1502	23.5926	23.2924	23.7863	NaN
A0A8I5ZQD4	A0A8I5ZQD4	7457		Dst	PCRVHHHGSKMLRSESNSSITATQPTLAKGR	SES(1)NSSITATQPTLAK	A0A8I5ZQD4_RAT Dystonin OS=Rattus norvegicus OX=10116 GN=Dst PE=1 SV=1	0.999895	S	2	___1	1.54505e-20	205.66	136.4	205.66	0.32074	190300000	NaN	23.8498	23.2976	23.2383	23.1533	22.9487	-0.08505	-0.28965	SP	ST	WC	0.6965	0.3489	-1.06072	-1.22234	SP	ST	WC	1.62057	1.27359	NaN	NaN	NaN	23.7764	23.8498	24.2353	23.2976	23.0905	23.4604	23.2048	23.2719	NaN
Q62871	Q62871	97	Cytoplasmic dynein 1 intermediate chain 2	Dync1i2	VPPPMSPSSKSVSTPSEAGSQDSGDGAVGSR	SVSTPS(0.989)EAGS(0.009)QDS(0.002)GDGAVGSR	DC1I2_RAT Cytoplasmic dynein 1 intermediate chain 2 OS=Rattus norvegicus OX=10116 GN=Dync1i2 PE=1 SV=1	0.988903	S	2	___1	7.78883e-23	202.21	136.95	155.08	0.022853	31797000	NaN	NaN	NaN	22.1516	22.4969	NaN	0.34535	WC	NaN	NaN	WC	WP	NaN	1.27046	WC	NaN	NaN	WC	WP	NaN	NaN	NaN	NaN	NaN	NaN	NaN	NaN	NaN	NaN	21.8576	NaN	22.4455
Q9QXU8	Q9QXU8	518	Cytoplasmic dynein 1 light intermediate chain 1	Dync1li1	TRKPASVSPTTPPSPTEGEAS__________	KPASVSPTTPPS(0.173)PT(0.827)EGEAS	DC1L1_RAT Cytoplasmic dynein 1 light intermediate chain 1 OS=Rattus norvegicus OX=10116 GN=Dync1li1 PE=1 SV=1	0.826722	T	2	___1	1.79077e-165	308.42	274.66	256.89	-0.41185	204290000	NaN	NaN	NaN	25.523	NaN	25.3895	WC	-0.13345	NaN	NaN	WC	NaN	WT	WC	-1.09691	NaN	NaN	WC	NaN	WT	NaN	NaN	NaN	NaN	NaN	NaN	NaN	NaN	NaN	25.3482	NaN	25.6978
P23965	P23965	272	Enoyl-CoA delta isomerase 1, mitochondrial	Eci1	READIQNFTSFISRDSIQKSLHVYLEKLKQK	EADIQNFT(0.001)S(0.001)FIS(0.004)RDS(0.994)IQK	ECI1_RAT Enoyl-CoA delta isomerase 1, mitochondrial OS=Rattus norvegicus OX=10116 GN=Eci1 PE=1 SV=1	0.993573	S	3	___1	0.000759723	135.98	82.675	95.755	0.7669	119480000	23.6078	NaN	NaN	23.3267	23.4906	23.9011	0.1639	0.5744	SC	SC	0.2811	WP	WT	1.12031	1.48906	SC	SC	1.21512	WP	WT	23.6109	23.6078	23.4674	NaN	NaN	NaN	NaN	NaN	NaN	NaN	23.3267	NaN
Q6AY82	Q6AY82	222	Endomucin	Emcn	KRDPGTPESGNDQPQSDKESVKLLTVKTISH	RDPGT(1)PES(0.02)GNDQPQS(0.98)DKESVK	MUCEN_RAT Endomucin OS=Rattus norvegicus OX=10116 GN=Emcn PE=2 SV=1	0.980063	S	3	___1	7.73937e-32	206.45	156.26	156.15	-0.84079	77203000	NaN	22.9599	22.9036	22.8381	NaN	22.2468	WC	-0.5913	SP	ST	WC	SP	0.6568	WC	-1.5066	SP	ST	WC	SP	1.57658	NaN	NaN	NaN	22.5373	NaN	23.3825	22.7855	22.9036	23.2998	NaN	22.8381	NaN
Q4V8C3	Q4V8C3	113	Echinoderm microtubule-associated protein-like 1	Eml1	NNGTVLPKKPSASLPSPSGSRKEMVVPVTKS	KPSAS(0.007)LPS(0.978)PS(0.014)GSR	EMAL1_RAT Echinoderm microtubule-associated protein-like 1 OS=Rattus norvegicus OX=10116 GN=Eml1 PE=1 SV=2	0.978304	S	2	___1	0.000365653	169.15	106.35	147.07	0.50777	195620000	NaN	23.6104	23.9563	22.7392	23.0086	23.1463	0.2694	0.40705	SP	ST	WC	0.60175	0.81005	1.20531	1.32597	SP	ST	WC	1.51756	1.75327	NaN	NaN	NaN	23.3972	23.8235	NaN	23.9563	NaN	NaN	22.7392	NaN	NaN
A0A8I5Y4S4	A0A8I5Y4S4	338		Enah	YATVPRPLNRNSRPSSPVNTPSSQPPAAKSC	NSRPS(0.019)S(0.981)PVNTPSSQPPAAK	A0A8I5Y4S4_RAT ENAH, actin regulator OS=Rattus norvegicus OX=10116 GN=Enah PE=1 SV=1	0.980593	S	2	___1	5.47544e-35	226.23	151.75	226.23	-0.48094	269120000	23.9661	24.4363	NaN	23.3883	NaN	NaN	WC	WC	0.4702	SC	0.5778	SP	NaN	WC	WC	1.3853	SC	1.49257	SP	NaN	23.8739	24.0583	NaN	24.1292	NaN	24.7434	NaN	NaN	NaN	NaN	NaN	23.3883
Q6AYD4	Q6AYD4	340	Endothelial cell-selective adhesion molecule	Esam	PKAAPPRPGTFTPTPSVSSQALSSPRLPRTD	AAPPRPGTFTPTPS(0.989)VS(0.639)S(0.371)QALS(0.001)SPR	ESAM_RAT Endothelial cell-selective adhesion molecule OS=Rattus norvegicus OX=10116 GN=Esam PE=1 SV=1	0.988551	S	3	___2	5.75202e-05	114.24	71.919	114.24	0.35168	171380000	NaN	22.6908	22.5192	22.9497	22.5816	22.7801	-0.3681	-0.1696	SP	ST	WC	0.10925	-0.2609	-1.29065	-1.12475	SP	ST	WC	1.07867	-1.19823	NaN	NaN	NaN	22.468	22.9137	NaN	22.8525	22.5192	22.4217	NaN	22.3866	23.5128
Q6AYD4	Q6AYD4	340	Endothelial cell-selective adhesion molecule	Esam	PKAAPPRPGTFTPTPSVSSQALSSPRLPRTD	AAPPRPGTFTPTPS(0.989)VS(0.639)S(0.371)QALS(0.001)SPR	ESAM_RAT Endothelial cell-selective adhesion molecule OS=Rattus norvegicus OX=10116 GN=Esam PE=1 SV=1	0.988551	S	3	___3	5.75202e-05	114.24	71.919	114.24	0.35168	171380000	NaN	NaN	NaN	23.3665	23.219	23.6549	-0.1475	0.28845	NaN	NaN	WC	WP	WT	-1.10765	1.22133	NaN	NaN	WC	WP	WT	NaN	NaN	NaN	NaN	NaN	NaN	NaN	NaN	NaN	23.6603	23.3017	23.3665
Q6AYD4	Q6AYD4	342	Endothelial cell-selective adhesion molecule	Esam	AAPPRPGTFTPTPSVSSQALSSPRLPRTDGP	AAPPRPGTFTPT(0.001)PS(0.178)VS(0.866)S(0.951)QALS(0.003)SPR	ESAM_RAT Endothelial cell-selective adhesion molecule OS=Rattus norvegicus OX=10116 GN=Esam PE=1 SV=1	0.866488	S	3	___2	5.45409e-05	114.24	71.919	112.36	-0.48287	212510000	NaN	22.6908	22.4217	23.2812	22.6388	23.7052	-0.6424	0.42405	SP	ST	WC	0.05205	-1.28355	-1.56092	1.34169	SP	ST	WC	1.03674	-2.43437	NaN	NaN	NaN	22.468	22.9137	NaN	21.9485	22.5192	22.4217	23.2695	23.2812	23.5128
Q6AYD4	Q6AYD4	342	Endothelial cell-selective adhesion molecule	Esam	AAPPRPGTFTPTPSVSSQALSSPRLPRTDGP	AAPPRPGTFTPT(0.001)PS(0.178)VS(0.866)S(0.951)QALS(0.003)SPR	ESAM_RAT Endothelial cell-selective adhesion molecule OS=Rattus norvegicus OX=10116 GN=Esam PE=1 SV=1	0.866488	S	3	___3	5.45409e-05	114.24	71.919	112.36	-0.48287	212510000	NaN	NaN	NaN	23.3665	NaN	23.6549	NaN	0.28845	NaN	NaN	WC	NaN	WT	NaN	1.22133	NaN	NaN	WC	NaN	WT	NaN	NaN	NaN	NaN	NaN	NaN	NaN	NaN	NaN	23.6603	23.3017	23.3665
Q6AYD4	Q6AYD4	343	Endothelial cell-selective adhesion molecule	Esam	APPRPGTFTPTPSVSSQALSSPRLPRTDGPP	AAPPRPGTFTPT(0.001)PS(0.178)VS(0.866)S(0.951)QALS(0.003)SPR	ESAM_RAT Endothelial cell-selective adhesion molecule OS=Rattus norvegicus OX=10116 GN=Esam PE=1 SV=1	0.95095	S	3	___2	5.45409e-05	112.36	77.85	112.36	-0.48287	140500000	NaN	22.9137	22.3107	23.2695	22.4089	23.6221	-0.8606	0.3526	SP	ST	WC	0.5048	-1.3114	-1.81579	1.27686	SP	ST	WC	1.41893	-2.48182	NaN	NaN	NaN	NaN	22.9137	NaN	22.8525	22.1076	22.3107	23.2695	23.2812	22.8146
D4A1L0	D4A1L0	1000		Fam179a	GLLVSESLGDNNKVTSGGMAPDIQMTGAICP	VT(0.199)S(0.801)GGMAPDIQMTGAICPQQLD	D4A1L0_RAT TOG array regulator of axonemal microtubules 2 OS=Rattus norvegicus OX=10116 GN=Togaram2 PE=4 SV=2	0.800873	S	2	___1	0.00730438	79.804	31.59	79.804	1.3945	129810000	23.4974	22.7856	22.5733	21.5639	21.9098	22.203	0.3459	0.6391	-0.7118	-0.9241	1.9335	0.8758	0.3703	1.27094	1.55736	-1.63785	-1.8975	3.81981	1.83503	1.29262	22.5429	23.4974	23.9163	22.6779	22.7856	22.9779	22.5733	22.6739	22.2979	21.1528	21.8879	21.5639
F1LRX2	F1LRX2	367		Fhod3	VGEQQGLDRRRSRRHSIQNIKSPLSAPTSPC	RHS(1)IQNIK	F1LRX2_RAT Formin homology 2 domain containing 3 OS=Rattus norvegicus OX=10116 GN=Fhod3 PE=4 SV=3	1	S	3	___1	0.00336347	115.7	59.067	91.636	0.61967	344900000	23.8275	23.3281	23.3143	24.3988	24.3306	24.3147	-0.0682	-0.0841	-0.4994	-0.5132	-0.5713	-1.0025	-1.0004	-1.04841	-1.06003	-1.41363	-1.42721	-1.48586	-2.00347	-2.00055	24.5808	22.1053	23.8275	23.1648	23.3281	23.8115	23.6059	23.1966	23.3143	24.3988	23.9258	24.5596
F1LRX2	F1LRX2	921		Fhod3	FAEKFNSGEVGRGSVSPDAESQDKVPDTPPA	GS(0.021)VS(0.979)PDAESQDKVPDTPPAQLK	F1LRX2_RAT Formin homology 2 domain containing 3 OS=Rattus norvegicus OX=10116 GN=Fhod3 PE=4 SV=3	0.979408	S	3	___1	2.43231e-08	160.12	120.03	160.12	0.85269	392320000	23.6685	23.7109	23.3616	24.669	24.1809	24.1523	-0.4881	-0.5167	0.0424	-0.30695	-1.0005	-0.47	-0.79075	-1.4026	-1.43068	1.02983	-1.23709	-2.00069	-1.38511	-1.72997	23.7629	23.6685	22.583	23.5922	23.7109	24.1677	NaN	23.4814	23.2417	24.0502	24.669	24.712
F1LRX2	F1LRX2	921		Fhod3	FAEKFNSGEVGRGSVSPDAESQDKVPDTPPA	GS(0.021)VS(0.979)PDAESQDKVPDTPPAQLK	F1LRX2_RAT Formin homology 2 domain containing 3 OS=Rattus norvegicus OX=10116 GN=Fhod3 PE=4 SV=3	0.979408	S	3	___2	2.43231e-08	160.12	120.03	160.12	0.85269	392320000	NaN	21.6612	NaN	22.2248	21.9719	22.2575	-0.2529	0.0327	SP	NaN	WC	-0.31065	WT	-1.1916	1.02292	SP	NaN	WC	-1.24027	WT	NaN	NaN	NaN	NaN	21.7721	21.5504	NaN	NaN	NaN	NaN	21.7689	22.6807
P08050	P08050	325	Gap junction alpha-1 protein	Gja1	WANYSAEQNRMGQAGSTISNSHAQPFDFPDD	MGQAGS(0.974)T(0.974)IS(0.433)NS(0.619)HAQPFDFPDDNQNAK	CXA1_RAT Gap junction alpha-1 protein OS=Rattus norvegicus OX=10116 GN=Gja1 PE=1 SV=2	0.974185	S	3	___2	1.79192e-23	184.95	138.28	83.059	0.50641	7229600000	27.2344	27.4358	27.7823	28.2735	28.8769	28.8292	0.6034	0.5557	0.2014	0.5479	-1.0391	-1.4411	-1.0469	1.51929	1.46988	1.14981	1.46196	-2.05495	-2.71528	-2.06609	27.6478	27.2344	27.1539	27.9451	27.4072	27.4358	27.7686	27.7823	28.4947	28.2735	28.5709	28.1776
P08050	P08050	325	Gap junction alpha-1 protein	Gja1	WANYSAEQNRMGQAGSTISNSHAQPFDFPDD	MGQAGS(0.974)T(0.974)IS(0.433)NS(0.619)HAQPFDFPDDNQNAK	CXA1_RAT Gap junction alpha-1 protein OS=Rattus norvegicus OX=10116 GN=Gja1 PE=1 SV=2	0.974185	S	3	___3	1.79192e-23	184.95	138.28	83.059	0.50641	7229600000	NaN	NaN	NaN	24.1062	24.6705	24.1723	0.5643	0.0661	NaN	NaN	WC	WP	WT	1.47867	1.04688	NaN	NaN	WC	WP	WT	NaN	NaN	NaN	NaN	NaN	NaN	NaN	NaN	NaN	24.012	24.4935	24.1062
P08050	P08050	326	Gap junction alpha-1 protein	Gja1	ANYSAEQNRMGQAGSTISNSHAQPFDFPDDN	MGQAGS(0.974)T(0.974)IS(0.433)NS(0.619)HAQPFDFPDDNQNAK	CXA1_RAT Gap junction alpha-1 protein OS=Rattus norvegicus OX=10116 GN=Gja1 PE=1 SV=2	0.974185	T	3	___2	2.50536e-23	182.21	127.03	83.059	0.50641	6340500000	27.2344	27.4358	27.7823	28.2735	28.8769	28.7623	0.6034	0.48885	0.2014	0.5479	-1.0391	-1.4411	-0.98005	1.51929	1.40333	1.14981	1.46196	-2.05495	-2.71528	-1.97253	27.6478	27.2344	27.1539	27.9451	27.4072	27.4358	27.7686	27.7823	28.4947	28.2735	28.5709	28.1776
P08050	P08050	326	Gap junction alpha-1 protein	Gja1	ANYSAEQNRMGQAGSTISNSHAQPFDFPDDN	MGQAGS(0.974)T(0.974)IS(0.433)NS(0.619)HAQPFDFPDDNQNAK	CXA1_RAT Gap junction alpha-1 protein OS=Rattus norvegicus OX=10116 GN=Gja1 PE=1 SV=2	0.974185	T	3	___3	2.50536e-23	182.21	127.03	83.059	0.50641	6340500000	NaN	NaN	NaN	24.1062	24.6705	24.1723	0.5643	0.0661	NaN	NaN	WC	WP	WT	1.47867	1.04688	NaN	NaN	WC	WP	WT	NaN	NaN	NaN	NaN	NaN	NaN	NaN	NaN	NaN	24.012	24.4935	24.1062
P08050	P08050	328	Gap junction alpha-1 protein	Gja1	YSAEQNRMGQAGSTISNSHAQPFDFPDDNQN	MGQAGS(0.72)T(0.315)IS(0.961)NS(0.004)HAQPFDFPDDNQNAK	CXA1_RAT Gap junction alpha-1 protein OS=Rattus norvegicus OX=10116 GN=Gja1 PE=1 SV=2	0.961357	S	2	___1	2.50536e-23	182.21	127.03	138.24	1.0735	9844900000	25.094	27.7077	27.8	28.2265	28.7447	28.4876	0.51815	0.26105	2.6137	2.706	-3.13255	-1.037	-0.6876	1.43212	1.19835	6.12071	6.5251	-8.76984	-2.05196	-1.6106	23.027	25.094	27.3135	27.7171	NaN	27.6983	27.8	27.7874	28.3312	28.0305	28.4226	NaN
P08050	P08050	330	Gap junction alpha-1 protein	Gja1	AEQNRMGQAGSTISNSHAQPFDFPDDNQNAK	MGQAGS(0.699)T(0.699)IS(0.699)NS(0.902)HAQPFDFPDDNQNAK	CXA1_RAT Gap junction alpha-1 protein OS=Rattus norvegicus OX=10116 GN=Gja1 PE=1 SV=2	0.902274	S	3	___3	7.86232e-07	136.34	86.743	49.186	0.28373	223230000	NaN	NaN	NaN	24.1062	24.6705	24.1723	0.5643	0.0661	NaN	NaN	WC	WP	WT	1.47867	1.04688	NaN	NaN	WC	WP	WT	NaN	NaN	NaN	NaN	NaN	NaN	NaN	NaN	NaN	24.012	24.4935	24.1062
P08050	P08050	364	Gap junction alpha-1 protein	Gja1	AGHELQPLAIVDQRPSSRASSRASSRPRPDD	VAAGHELQPLAIVDQRPS(0.819)S(0.588)RAS(0.85)S(0.743)R	CXA1_RAT Gap junction alpha-1 protein OS=Rattus norvegicus OX=10116 GN=Gja1 PE=1 SV=2	0.819415	S	4	___2	0.000205984	112.82	65.089	66.432	-1.2528	3495800000	23.201	23.7394	23.6736	24.253	24.371	24.1401	0.118	-0.1129	0.5384	0.4726	-1.052	-0.6316	-0.4665	1.08523	-1.0814	1.45236	1.38761	-2.0734	-1.54928	-1.38175	23.201	23.1951	23.4925	NaN	23.9042	23.5746	23.7161	23.318	23.6736	24.0599	24.253	24.9468
P08050	P08050	364	Gap junction alpha-1 protein	Gja1	AGHELQPLAIVDQRPSSRASSRASSRPRPDD	VAAGHELQPLAIVDQRPS(0.819)S(0.588)RAS(0.85)S(0.743)R	CXA1_RAT Gap junction alpha-1 protein OS=Rattus norvegicus OX=10116 GN=Gja1 PE=1 SV=2	0.819415	S	4	___3	0.000205984	112.82	65.089	66.432	-1.2528	3495800000	25.8505	25.2678	25.5385	26.6314	26.703	26.5358	0.0716	-0.0956	-0.5827	-0.312	-0.7809	-1.4352	-0.9973	1.05088	-1.06851	-1.49765	-1.24143	-1.7182	-2.7042	-1.99626	25.8531	25.6897	25.8505	25.2678	25.3631	24.4728	25.5385	25.5216	25.8842	26.1279	26.8695	26.6314
P08050	P08050	365	Gap junction alpha-1 protein	Gja1	GHELQPLAIVDQRPSSRASSRASSRPRPDDL	VAAGHELQPLAIVDQRPS(0.046)S(0.954)R	CXA1_RAT Gap junction alpha-1 protein OS=Rattus norvegicus OX=10116 GN=Gja1 PE=1 SV=2	0.953688	S	3	___1	7.78515e-05	142.55	91.768	142.55	-0.11003	4728600000	23.7839	24.151	24.4436	24.6989	25.1639	25.1674	0.46505	0.4685	0.3671	0.6597	-0.915	-1.01295	-0.7238	1.38037	1.38367	1.28976	1.57975	-1.88557	-2.01803	-1.65153	24.0335	23.6214	23.7839	24.1106	24.151	24.3423	24.4063	24.5532	24.4436	24.6989	24.692	25.1236
P08050	P08050	365	Gap junction alpha-1 protein	Gja1	GHELQPLAIVDQRPSSRASSRASSRPRPDDL	VAAGHELQPLAIVDQRPS(0.046)S(0.954)R	CXA1_RAT Gap junction alpha-1 protein OS=Rattus norvegicus OX=10116 GN=Gja1 PE=1 SV=2	0.953688	S	3	___2	7.78515e-05	142.55	91.768	142.55	-0.11003	4728600000	23.201	23.7394	23.6736	24.253	24.371	24.1401	0.118	-0.1129	0.5384	0.4726	-1.052	-0.6316	-0.4665	1.08523	-1.0814	1.45236	1.38761	-2.0734	-1.54928	-1.38175	23.201	23.1951	23.4925	NaN	23.9042	23.5746	23.7161	23.318	23.6736	24.0599	24.253	24.9468
P08050	P08050	365	Gap junction alpha-1 protein	Gja1	GHELQPLAIVDQRPSSRASSRASSRPRPDDL	VAAGHELQPLAIVDQRPS(0.046)S(0.954)R	CXA1_RAT Gap junction alpha-1 protein OS=Rattus norvegicus OX=10116 GN=Gja1 PE=1 SV=2	0.953688	S	3	___3	7.78515e-05	142.55	91.768	142.55	-0.11003	4728600000	25.8505	25.2678	25.5385	26.6314	26.703	26.5358	0.0716	-0.0956	-0.5827	-0.312	-0.7809	-1.4352	-0.9973	1.05088	-1.06851	-1.49765	-1.24143	-1.7182	-2.7042	-1.99626	25.8531	25.6897	25.8505	25.2678	25.3631	24.4728	25.5385	25.5216	25.8842	26.1279	26.8695	26.6314
P08050	P08050	368	Gap junction alpha-1 protein	Gja1	LQPLAIVDQRPSSRASSRASSRPRPDDLEI_	VAAGHELQPLAIVDQRPS(0.568)S(0.568)RAS(0.932)S(0.932)R	CXA1_RAT Gap junction alpha-1 protein OS=Rattus norvegicus OX=10116 GN=Gja1 PE=1 SV=2	0.932309	S	4	___2	0.000205984	97.256	66.768	63.674	-0.50784	2973100000	23.201	23.7394	23.6736	24.253	24.371	24.1401	0.118	-0.1129	0.5384	0.4726	-1.052	-0.6316	-0.4665	1.08523	-1.0814	1.45236	1.38761	-2.0734	-1.54928	-1.38175	23.201	23.1951	23.4925	NaN	23.9042	23.5746	23.7161	23.318	23.6736	24.0599	24.253	24.9468
P08050	P08050	368	Gap junction alpha-1 protein	Gja1	LQPLAIVDQRPSSRASSRASSRPRPDDLEI_	VAAGHELQPLAIVDQRPS(0.568)S(0.568)RAS(0.932)S(0.932)R	CXA1_RAT Gap junction alpha-1 protein OS=Rattus norvegicus OX=10116 GN=Gja1 PE=1 SV=2	0.932309	S	4	___3	0.000205984	97.256	66.768	63.674	-0.50784	2973100000	25.8505	25.2678	25.5385	26.6314	26.703	26.5358	0.0716	-0.0956	-0.5827	-0.312	-0.7809	-1.4352	-0.9973	1.05088	-1.06851	-1.49765	-1.24143	-1.7182	-2.7042	-1.99626	25.8531	25.6897	25.8505	25.2678	25.3631	24.4728	25.5385	25.5216	25.8842	26.1279	26.8695	26.6314
P08050	P08050	369	Gap junction alpha-1 protein	Gja1	QPLAIVDQRPSSRASSRASSRPRPDDLEI__	VAAGHELQPLAIVDQRPS(0.581)S(0.581)RAS(0.869)S(0.968)R	CXA1_RAT Gap junction alpha-1 protein OS=Rattus norvegicus OX=10116 GN=Gja1 PE=1 SV=2	0.968194	S	4	___3	0.00825093	69.581	46.956	60.272	-0.39565	2301300000	25.8505	25.2678	25.5385	26.6314	26.703	26.5358	0.0716	-0.0956	-0.5827	-0.312	-0.7809	-1.4352	-0.9973	1.05088	-1.06851	-1.49765	-1.24143	-1.7182	-2.7042	-1.99626	25.8531	25.6897	25.8505	25.2678	25.3631	24.4728	25.5385	25.5216	25.8842	26.1279	26.8695	26.6314
Q03555	Q03555	201	Gephyrin;Molybdopterin adenylyltransferase;Molybdopterin molybdenumtransferase	Gphn	IVKVKEVHDELEDLPSPPPPLSPPPTTSPHK	VKEVHDELEDLPS(1)PPPPLS(0.942)PPPT(0.025)T(0.025)S(0.008)PHK	GEPH_RAT Gephyrin OS=Rattus norvegicus OX=10116 GN=Gphn PE=1 SV=3	1	S	3	___3	1.66717e-05	95.444	71.168	94.019	0.88569	1030700000	NaN	NaN	NaN	23.813	23.8502	23.6854	0.0372	-0.1276	NaN	NaN	WC	WP	WT	1.02612	-1.09247	NaN	NaN	WC	WP	WT	NaN	NaN	NaN	NaN	NaN	NaN	NaN	NaN	NaN	23.475	NaN	24.151
Q03555	Q03555	207	Gephyrin;Molybdopterin adenylyltransferase;Molybdopterin molybdenumtransferase	Gphn	VHDELEDLPSPPPPLSPPPTTSPHKQTEDKG	VKEVHDELEDLPS(1)PPPPLS(0.997)PPPT(0.001)T(0.001)S(0.001)PHK	GEPH_RAT Gephyrin OS=Rattus norvegicus OX=10116 GN=Gphn PE=1 SV=3	0.996586	S	4	___3	1.66717e-05	95.444	71.168	92.147	0.89896	1012900000	NaN	NaN	NaN	23.813	23.8502	23.6854	0.0372	-0.1276	NaN	NaN	WC	WP	WT	1.02612	-1.09247	NaN	NaN	WC	WP	WT	NaN	NaN	NaN	NaN	NaN	NaN	NaN	NaN	NaN	23.475	NaN	24.151
A0A8I6B3X3	A0A8I6B3X3	280		Hepacam	PSKKSRKKRKLEKQNSLEYMDQNDDRLKSEA	QNS(1)LEYMDQNDDR	A0A8I6B3X3_RAT Hepatic and glial cell adhesion molecule OS=Rattus norvegicus OX=10116 GN=Hepacam PE=4 SV=1	1	S	2	___1	0.000949541	141.65	97.443	141.65	1.3997	18827000	NaN	20.4768	21.3388	20.5703	20.5846	NaN	0.0143	WC	SP	ST	WC	-0.1078	ST	1.00996	WC	SP	ST	WC	-1.07758	ST	NaN	NaN	NaN	20.5058	20.4478	NaN	NaN	21.0655	21.6121	20.3598	20.7808	NaN
D3ZQ55	D3ZQ55	460		Jph1	KPPSPKESPHFYRKGTTPPRSPEASPKQSHS	KGT(0.936)T(0.064)PPRS(1)PEAS(1)PK	D3ZQ55_RAT Junctophilin OS=Rattus norvegicus OX=10116 GN=Jph1 PE=1 SV=1	0.936317	T	2	___3	0.00542615	145.43	48.962	144.17	-0.49329	163120000	23.9627	20.8738	22.1511	23.4172	23.4566	21.8662	0.0394	-1.551	-3.0889	-1.8116	0.5455	-2.5828	0.2849	1.02769	-2.9302	-8.50847	-3.51031	1.45953	-5.99101	1.21833	23.9627	23.9176	24.1172	23.7915	20.8738	20.0392	23.6779	NaN	20.6243	23.2508	23.4172	23.9523
D3ZQ55	D3ZQ55	461		Jph1	PPSPKESPHFYRKGTTPPRSPEASPKQSHSP	KGT(0.001)T(0.999)PPRS(1)PEAS(1)PK	D3ZQ55_RAT Junctophilin OS=Rattus norvegicus OX=10116 GN=Jph1 PE=1 SV=1	0.99888	T	2	___2	3.15417e-07	188.9	108.53	188.9	-0.99907	366670000	NaN	22.9583	21.373	21.1199	22.203	NaN	1.0831	WC	SP	ST	WC	0.7553	ST	2.11858	WC	SP	ST	WC	1.68798	ST	NaN	NaN	NaN	22.5843	23.3323	NaN	21.5942	21.1517	NaN	20.0973	21.1199	21.6461
D3ZQ55	D3ZQ55	465		Jph1	KESPHFYRKGTTPPRSPEASPKQSHSPQPSS	KGT(0.001)T(0.999)PPRS(1)PEAS(1)PK	D3ZQ55_RAT Junctophilin OS=Rattus norvegicus OX=10116 GN=Jph1 PE=1 SV=1	1	S	2	___2	3.15417e-07	188.9	108.53	188.9	-0.99907	529790000	NaN	22.9583	21.373	21.1199	22.203	NaN	1.0831	WC	SP	ST	WC	0.7553	ST	2.11858	WC	SP	ST	WC	1.68798	ST	NaN	NaN	NaN	22.5843	23.3323	NaN	21.5942	21.1517	NaN	20.0973	21.1199	21.6461
Q2PS20	Q2PS20	462	Junctophilin-2	Jph2	RERGPGTGLPERPRESPQLHERETPQPEGGP	PRES(1)PQLHERET(1)PQPEGGPPS(1)PAGT(1)PPQPK	JPH2_RAT Junctophilin-2 OS=Rattus norvegicus OX=10116 GN=Jph2 PE=1 SV=1	1	S	4	___3	8.00332e-05	126.42	103.46	79.67	-0.28276	5031100000	23.3762	NaN	NaN	NaN	NaN	NaN	NaN	NaN	SC	SC	SC	NaN	NaN	NaN	NaN	SC	SC	SC	NaN	NaN	23.1183	23.3762	24.0373	NaN	NaN	NaN	NaN	NaN	NaN	NaN	NaN	NaN
Q2PS20	Q2PS20	470	Junctophilin-2	Jph2	LPERPRESPQLHERETPQPEGGPPSPAGTPP	PRES(1)PQLHERET(1)PQPEGGPPS(1)PAGT(1)PPQPK	JPH2_RAT Junctophilin-2 OS=Rattus norvegicus OX=10116 GN=Jph2 PE=1 SV=1	1	T	4	___2	6.45887e-31	214.42	153.25	79.67	-0.28276	3056100000	NaN	NaN	NaN	29.8541	NaN	NaN	WC	WC	NaN	NaN	WC	NaN	NaN	WC	WC	NaN	NaN	WC	NaN	NaN	NaN	NaN	NaN	NaN	NaN	NaN	NaN	NaN	NaN	29.6953	NaN	30.0129
Q2PS20	Q2PS20	527	Junctophilin-2	Jph2	EGSRPATPSDGAGRRSPARPASEHMAIEALQ	S(0.955)PARPAS(0.045)EHMAIEALQPPPAPSR	JPH2_RAT Junctophilin-2 OS=Rattus norvegicus OX=10116 GN=Jph2 PE=1 SV=1	0.954939	S	3	___1	0.000105604	131.3	63.849	126.09	-0.21971	138090000	NaN	23.9634	NaN	NaN	NaN	23.955	NaN	WT	SP	NaN	NaN	SP	WT	NaN	WT	SP	NaN	NaN	SP	WT	NaN	NaN	NaN	23.8883	23.9634	24.2761	NaN	NaN	NaN	NaN	NaN	NaN
Q6P0K8	Q6P0K8	665	Junction plakoglobin	Jup	FRISEDKNPDYRKRVSVELTNSLFKHDPAAW	KRVS(1)VELT(0.377)NS(0.623)LFK	PLAK_RAT Junction plakoglobin OS=Rattus norvegicus OX=10116 GN=Jup PE=1 SV=1	1	S	3	___1	0.00676716	115.12	42.236	100.27	-0.22768	173950000	NaN	NaN	NaN	22.0378	22.2559	22.6978	0.21815	0.66005	NaN	NaN	WC	WP	WT	1.16324	1.58014	NaN	NaN	WC	WP	WT	NaN	NaN	NaN	NaN	NaN	NaN	NaN	NaN	NaN	21.6324	22.4431	NaN
A0A096MJ01	A0A096MJ01	160		Ldb3	LPVIPHQKDPSLDTNSSLATPSPSPEARASP	DPSLDTNS(0.853)S(0.148)LAT(0.996)PS(0.014)PS(0.988)PEAR	A0A096MJ01_RAT LIM domain binding 3 OS=Rattus norvegicus OX=10116 GN=Ldb3 PE=1 SV=2	0.853351	S	2	___3	2.42716e-77	258.81	212.44	189.15	-0.4732	120850000	NaN	NaN	NaN	24.8948	NaN	24.5493	WC	-0.34545	NaN	NaN	WC	NaN	WT	WC	-1.27055	NaN	NaN	WC	NaN	WT	NaN	NaN	NaN	NaN	NaN	NaN	NaN	NaN	NaN	NaN	24.9941	24.7954
A0A096MJ01	A0A096MJ01	161		Ldb3	PVIPHQKDPSLDTNSSLATPSPSPEARASPG	DPSLDTNS(0.001)S(0.997)LAT(0.997)PS(0.004)PS(1)PEAR	A0A096MJ01_RAT LIM domain binding 3 OS=Rattus norvegicus OX=10116 GN=Ldb3 PE=1 SV=2	0.997119	S	2	___3	1.59569e-51	237.84	187.73	232.87	-0.74137	679590000	25.3682	25.6844	24.9047	24.8263	25.5375	NaN	0.71125	WC	0.3162	-0.4635	0.5419	0.14685	ST	1.63722	WC	1.24505	-1.37888	1.45589	1.10715	ST	25.3852	25.1246	25.3682	25.5716	25.9235	25.6844	24.7504	24.9047	25.1364	24.8263	NaN	NaN
A0A096MJ01	A0A096MJ01	164		Ldb3	PHQKDPSLDTNSSLATPSPSPEARASPGTSG	DPSLDTNSSLAT(1)PS(0.012)PS(0.988)PEAR	A0A096MJ01_RAT LIM domain binding 3 OS=Rattus norvegicus OX=10116 GN=Ldb3 PE=1 SV=2	0.999998	T	3	___2	0	502.11	393.46	166.36	0.062728	13954000000	28.8839	29.4605	28.6906	28.3241	28.2761	28.2481	-0.048	-0.076	0.5766	-0.1933	0.5598	1.1844	0.4425	-1.03383	-1.05409	1.49133	-1.14338	1.47406	2.27269	1.35896	29.0923	28.8839	28.1226	29.2261	29.4605	29.7613	28.3557	28.6906	28.8768	28.3241	28.5021	28.2379
A0A096MJ01	A0A096MJ01	166		Ldb3	QKDPSLDTNSSLATPSPSPEARASPGTSGTL	DPS(0.002)LDT(0.064)NS(0.179)S(0.649)LAT(0.106)PS(1)PS(1)PEAR	A0A096MJ01_RAT LIM domain binding 3 OS=Rattus norvegicus OX=10116 GN=Ldb3 PE=1 SV=2	0.999658	S	3	___2	0	502.11	393.46	116.92	-0.64739	12292000000	NaN	29.2261	28.6906	NaN	NaN	NaN	NaN	NaN	SP	ST	NaN	SP	ST	NaN	NaN	SP	ST	NaN	SP	ST	NaN	NaN	NaN	29.2261	NaN	NaN	28.3557	28.6906	28.8768	NaN	NaN	NaN
A0A096MJ01	A0A096MJ01	168		Ldb3	DPSLDTNSSLATPSPSPEARASPGTSGTLEF	DPSLDT(0.001)NS(0.018)S(0.022)LAT(0.96)PS(0.999)PS(1)PEAR	A0A096MJ01_RAT LIM domain binding 3 OS=Rattus norvegicus OX=10116 GN=Ldb3 PE=1 SV=2	0.999999	S	3	___2	0	399.73	315.53	112.61	-0.33266	13084000000	27.4305	27.8185	27.0569	27.0447	26.7504	26.7541	-0.2943	-0.2906	0.388	-0.3736	0.3858	1.0681	0.3028	-1.22629	-1.22315	1.30858	-1.29558	1.30658	2.09667	1.23354	27.5178	27.4305	26.3672	27.6068	27.8185	28.1843	26.8616	27.0569	27.4519	27.0104	27.2189	27.0447
B5DEH0	B5DEH0	307	LIM domain-containing protein 1	Limd1	STSQGACLRRDSSLGYEAPGRVFKPLVDTQP	RDS(0.979)S(0.15)LGY(0.871)EAPGR	LIMD1_RAT LIM domain-containing protein 1 OS=Rattus norvegicus OX=10116 GN=Limd1 PE=1 SV=1	0.870641	Y	2	___2	0.00407361	108.06	59.849	102.63	-0.11613	46281000	NaN	23.4948	NaN	NaN	23.1755	NaN	WP	NaN	SP	NaN	NaN	0.3193	NaN	WP	NaN	SP	NaN	NaN	1.24773	NaN	NaN	NaN	NaN	NaN	23.5213	23.4683	NaN	NaN	NaN	NaN	NaN	NaN
A0A8I6AJT8	A0A8I6AJT8	226		Limch1	RSRQTPSPDVVLRGSSDGRGSDSESDLPHRK	GS(0.994)S(0.962)DGRGS(0.608)DS(0.43)ES(0.006)DLPHR	A0A8I6AJT8_RAT LIM and calponin homology domains 1 OS=Rattus norvegicus OX=10116 GN=Limch1 PE=1 SV=1	0.961624	S	3	___2	0.00156628	128.95	93.739	67.56	-0.0016062	759500000	NaN	26.5917	26.2003	26.5949	26.4459	NaN	-0.14905	WC	SP	ST	WC	0.1458	ST	-1.10884	WC	SP	ST	WC	1.10634	ST	NaN	NaN	NaN	NaN	26.6988	26.4845	NaN	26.2003	NaN	NaN	26.5949	NaN
A0A8I6AJT8	A0A8I6AJT8	921		Limch1	VLERLEMPKILERSHSTEPNVSSFPNDPSPM	S(0.039)HS(0.766)T(0.195)EPNVSSFPNDPSPMK	A0A8I6AJT8_RAT LIM and calponin homology domains 1 OS=Rattus norvegicus OX=10116 GN=Limch1 PE=1 SV=1	0.765557	S	3	___1	0.000806522	122.97	78.288	96.805	1.2589	114740000	NaN	24.6928	NaN	24.091	NaN	NaN	WC	WC	SP	NaN	WC	SP	NaN	WC	WC	SP	NaN	WC	SP	NaN	NaN	NaN	NaN	NaN	24.4552	24.9305	NaN	NaN	NaN	23.8232	24.3589	NaN
A0A8I6AJT8	A0A8I6AJT8	1353		Limch1	ARESGLPEEHSSLTQSPSANSENSVSKGISQ	ESGLPEEHSSLTQS(1)PSANSENSVSK	A0A8I6AJT8_RAT LIM and calponin homology domains 1 OS=Rattus norvegicus OX=10116 GN=Limch1 PE=1 SV=1	0.999728	S	3	___1	7.23878e-18	174.79	131.14	174.79	0.58591	291710000	24.2957	24.504	23.6879	23.3459	23.2865	23.0697	-0.05945	-0.2762	0.2083	-0.6078	0.9498	1.21755	0.6182	-1.04207	-1.211	1.15533	-1.52393	1.9316	2.32551	1.53496	24.2884	24.4783	24.2957	23.977	24.504	24.7452	23.6879	23.6498	24.0512	23.3459	23.3458	23.6497
P48679	P48679	395	Prelamin-A/C;Lamin-A/C	Lmna	LEGEEERLRLSPSPTSQRSRGRASSHSSQSQ	LRLS(0.998)PS(0.018)PT(0.005)S(0.978)QR	LMNA_RAT Prelamin-A/C OS=Rattus norvegicus OX=10116 GN=Lmna PE=1 SV=1	0.978037	S	2	___2	0.000920023	140.45	75.169	140.45	0.33642	458310000	NaN	NaN	25.6082	26.118	26.0794	25.957	-0.03855	-0.16095	NaN	ST	WC	WP	-0.34885	-1.02708	-1.11802	NaN	ST	WC	WP	-1.27355	NaN	NaN	NaN	NaN	NaN	NaN	NaN	25.6323	25.584	NaN	26.0336	26.2023
A0A0G2K8R3	A0A0G2K8R3	1620		Lmo7	GSVKTSPGSPSPRSHSPSMSQSGSQLRNRSV	SHS(1)PSMSQSGSQLR	A0A0G2K8R3_RAT LIM domain 7 OS=Rattus norvegicus OX=10116 GN=Lmo7 PE=1 SV=2	0.999732	S	2	___1	0.000225838	163.62	92.8	123.72	0.19538	83713000	NaN	21.4572	21.5809	21.3164	21.9894	21.1961	0.673	-0.1203	SP	ST	WC	-0.5322	0.3848	1.59438	-1.08696	SP	ST	WC	-1.44613	1.30568	NaN	NaN	NaN	21.3237	21.4572	21.903	21.5809	21.3325	21.9598	20.8903	21.6295	21.3164
P34926	P34926	666	Microtubule-associated protein 1A;MAP1A heavy chain;MAP1 light chain LC2	Map1a	VIEKAELEEMEETHPSDEEGEETKAESFYQK	AELEEMEETHPS(1)DEEGEETKAESFYQK	MAP1A_RAT Microtubule-associated protein 1A OS=Rattus norvegicus OX=10116 GN=Map1a PE=1 SV=1	0.999993	S	3	___1	5.96981e-40	205.84	179.32	179.42	-0.34595	406360000	24.3027	24.5368	24.1958	23.1346	23.9162	23.2085	0.78165	0.07395	0.2341	-0.1069	1.16815	0.6206	0.9873	1.7191	1.05259	1.17617	-1.07691	2.24723	1.53751	1.98247	24.3027	24.4122	22.8079	24.5368	24.536	24.5791	23.828	24.1958	24.4572	23.0557	NaN	23.2134
P34926	P34926	896	Microtubule-associated protein 1A;MAP1A heavy chain;MAP1 light chain LC2	Map1a	TQGLDYVPSAGTISPTSSLEEDKGFKSPPCE	TEATQGLDYVPS(0.002)AGT(0.046)IS(0.953)PT(0.911)S(0.583)S(0.504)LEEDKGFK	MAP1A_RAT Microtubule-associated protein 1A OS=Rattus norvegicus OX=10116 GN=Map1a PE=1 SV=1	0.911144	T	3	___2	1.29043e-12	150.94	118.21	114.14	-0.25989	333230000	NaN	NaN	NaN	NaN	25.2042	NaN	WP	NaN	NaN	NaN	NaN	WP	NaN	WP	NaN	NaN	ST	NaN	WP	NaN	NaN	NaN	NaN	NaN	NaN	NaN	24.7258	24.9311	NaN	NaN	NaN	NaN
P34926	P34926	1621	Microtubule-associated protein 1A;MAP1A heavy chain;MAP1 light chain LC2	Map1a	KKYWKEQDVVQGWRETSPTRGEPVGGQKEPV	ET(0.996)S(0.004)PT(0.001)RGEPVGGQK	MAP1A_RAT Microtubule-associated protein 1A OS=Rattus norvegicus OX=10116 GN=Map1a PE=1 SV=1	0.995518	T	2	___1	3.73268e-90	273.74	105.9	273.74	0.98378	140270000	NaN	23.7043	23.1917	23.1853	23.3496	22.6575	0.1643	-0.5278	SP	ST	WC	0.35475	0.5342	1.12062	-1.44173	SP	ST	WC	1.27876	1.44814	NaN	NaN	NaN	23.5977	23.811	NaN	NaN	23.137	23.2464	23.1124	NaN	23.2582
P34926	P34926	1622	Microtubule-associated protein 1A;MAP1A heavy chain;MAP1 light chain LC2	Map1a	KYWKEQDVVQGWRETSPTRGEPVGGQKEPVP	ET(0.016)S(0.961)PT(0.023)RGEPVGGQK	MAP1A_RAT Microtubule-associated protein 1A OS=Rattus norvegicus OX=10116 GN=Map1a PE=1 SV=1	0.960994	S	3	___1	6.77505e-60	252.14	115.76	80.17	-0.041839	332400000	23.5139	23.2649	22.4428	22.8965	22.9525	22.5495	0.05595	-0.34705	-0.249	-1.0711	0.61735	0.3124	-0.1067	1.03954	-1.27196	-1.18838	-2.10103	1.53405	1.24177	-1.07676	23.3483	23.5139	23.9145	22.9598	23.2649	23.5967	22.4428	22.747	22.4189	22.7609	NaN	23.0322
P34926	P34926	1983	Microtubule-associated protein 1A;MAP1A heavy chain;MAP1 light chain LC2	Map1a	TKEEAAGCNTSAEKETSSPASPQNLQSDTPA	ET(0.844)S(0.093)S(0.035)PAS(0.013)PQNLQS(0.004)DT(0.012)PAFSYASLAGPAVPPR	MAP1A_RAT Microtubule-associated protein 1A OS=Rattus norvegicus OX=10116 GN=Map1a PE=1 SV=1	0.843796	T	3	___1	1.6363e-09	137.9	101.4	65.272	2.5111	115990000	NaN	24.893	NaN	NaN	NaN	24.335	NaN	WT	SP	NaN	NaN	SP	WT	NaN	WT	SP	NaN	NaN	SP	WT	NaN	NaN	NaN	25.0423	24.893	24.6789	NaN	NaN	NaN	NaN	NaN	NaN
P34926	P34926	2221	Microtubule-associated protein 1A;MAP1A heavy chain;MAP1 light chain LC2	Map1a	SSPGGPLLSNLPRPASPALSEGSSSEATTPV	PAS(1)PALS(1)EGSSSEATTPVISSVAER	MAP1A_RAT Microtubule-associated protein 1A OS=Rattus norvegicus OX=10116 GN=Map1a PE=1 SV=1	1	S	2	___3	1.16636e-30	195.43	152.1	190.85	0.0016015	571300000	NaN	23.0478	22.6283	NaN	NaN	NaN	NaN	NaN	SP	ST	NaN	SP	WT	NaN	NaN	SP	ST	NaN	SP	ST	NaN	NaN	NaN	NaN	23.0478	NaN	22.5483	22.7083	NaN	NaN	NaN	NaN
P15205	P15205	1252	Microtubule-associated protein 1B;MAP1B heavy chain;MAP1 light chain LC1	Map1b	DVSDERLSPAKSPSLSPSPPSPIEKTPLGER	SPS(0.007)LS(0.993)PS(0.183)PPS(0.817)PIEK	MAP1B_RAT Microtubule-associated protein 1B OS=Rattus norvegicus OX=10116 GN=Map1b PE=1 SV=3	0.992616	S	2	___2	0.00139177	122.01	70.403	106.6	-0.87685	135340000	NaN	22.209	21.5359	22.1295	22.1993	21.8457	0.0698	-0.28375	SP	ST	WC	0.0097	-0.3098	1.04957	-1.21736	SP	ST	WC	1.00675	-1.23954	NaN	NaN	NaN	22.1859	22.4638	22.209	21.5352	NaN	21.5367	22.1676	22.0914	NaN
P15205	P15205	1252	Microtubule-associated protein 1B;MAP1B heavy chain;MAP1 light chain LC1	Map1b	DVSDERLSPAKSPSLSPSPPSPIEKTPLGER	SPS(0.007)LS(0.993)PS(0.183)PPS(0.817)PIEK	MAP1B_RAT Microtubule-associated protein 1B OS=Rattus norvegicus OX=10116 GN=Map1b PE=1 SV=3	0.992616	S	2	___3	0.00139177	122.01	70.403	106.6	-0.87685	135340000	NaN	23.1644	22.8873	NaN	NaN	22.8239	SP	WT	SP	ST	NaN	SP	0.0634	NaN	WT	SP	ST	NaN	SP	1.04493	NaN	NaN	NaN	22.5962	23.3525	23.1644	22.6796	23.095	NaN	NaN	NaN	NaN
P15205	P15205	1257	Microtubule-associated protein 1B;MAP1B heavy chain;MAP1 light chain LC1	Map1b	RLSPAKSPSLSPSPPSPIEKTPLGERSVNFS	LSPAKS(0.947)PS(0.053)LS(0.005)PS(0.995)PPS(1)PIEK	MAP1B_RAT Microtubule-associated protein 1B OS=Rattus norvegicus OX=10116 GN=Map1b PE=1 SV=3	0.999939	S	3	___2	9.03452e-05	153.83	102.96	108.18	0.39813	239170000	NaN	22.3364	21.5359	22.1295	22.1993	21.8457	0.0698	-0.28375	SP	ST	WC	0.1371	-0.3098	1.04957	-1.21736	SP	ST	WC	1.09969	-1.23954	NaN	NaN	NaN	NaN	22.4638	22.209	21.5352	NaN	21.5367	22.1676	22.0914	NaN
P15205	P15205	1371	Microtubule-associated protein 1B;MAP1B heavy chain;MAP1 light chain LC1	Map1b	FEFTEAKDENERSSISPMDEPVPDSESPIEK	S(0.072)S(0.089)IS(0.839)PMDEPVPDS(0.386)ES(0.614)PIEK	MAP1B_RAT Microtubule-associated protein 1B OS=Rattus norvegicus OX=10116 GN=Map1b PE=1 SV=3	0.839003	S	2	___1	0.0049134	108.37	58.837	108.37	-0.203	120910000	NaN	23.1553	22.7362	NaN	22.0455	22.494	WP	WT	SP	ST	NaN	1.10975	0.2422	WP	WT	SP	ST	NaN	2.15808	1.18279	NaN	NaN	NaN	22.6168	NaN	23.6937	22.1269	22.7362	23.0196	NaN	NaN	NaN
Q5M7W5	Q5M7W5	546	Microtubule-associated protein 4	Map4	ADLHSGTELTLDNSMTPPSDPALPLETKVAT	NADLHSGTELTLDNS(0.002)MT(0.997)PPS(0.001)DPALPLETK	MAP4_RAT Microtubule-associated protein 4 OS=Rattus norvegicus OX=10116 GN=Map4 PE=1 SV=1	0.99679	T	3	___1	3.20601e-15	146.45	109.83	146.45	-1.2762	459650000	NaN	25.0519	24.9474	26.1923	24.9087	25.3287	-1.2836	-0.86365	SP	ST	WC	0.1432	-0.38125	-2.43446	-1.81964	SP	ST	WC	1.10435	-1.30247	NaN	NaN	NaN	NaN	25.358	24.7458	24.8131	24.9474	25.1634	NaN	26.1923	NaN
Q5M7W5	Q5M7W5	848	Microtubule-associated protein 4	Map4	SRSKTTSASSVKRNTTPTGATPPAGMASTRV	NTT(1)PTGATPPAGMASTR	MAP4_RAT Microtubule-associated protein 4 OS=Rattus norvegicus OX=10116 GN=Map4 PE=1 SV=1	0.999742	T	2	___1	0.00389171	130.87	85.711	127.61	-1.5688	139150000	NaN	23.4455	23.2757	23.2631	23.3355	23.5615	0.0724	0.29845	SP	ST	WC	0.11	-0.28585	1.05146	1.22982	SP	ST	WC	1.07923	-1.21913	NaN	NaN	NaN	22.9007	23.9903	NaN	23.0524	NaN	23.499	23.2631	NaN	NaN
P19332	P19332	509	Microtubule-associated protein tau	Mapt	PGSGEPPKSGERSGYSSPGSPGTPGSRSRTP	SGYS(0.817)S(0.353)PGS(0.83)PGT(0.001)PGSR	TAU_RAT Microtubule-associated protein tau OS=Rattus norvegicus OX=10116 GN=Mapt PE=1 SV=3	0.81706	S	2	___2	0.000946598	143.38	99.833	127.57	0.65655	62096000	NaN	22.832	22.6118	22.7366	22.422	21.8966	-0.31455	-0.83995	SP	ST	WC	0.41	0.7152	-1.24362	-1.78999	SP	ST	WC	1.32869	1.64171	NaN	NaN	NaN	22.6575	23.0065	NaN	NaN	NaN	22.6118	23.1253	22.3478	NaN
P19332	P19332	510	Microtubule-associated protein tau	Mapt	GSGEPPKSGERSGYSSPGSPGTPGSRSRTPS	SGYS(0.01)S(0.99)PGS(0.996)PGT(0.004)PGSR	TAU_RAT Microtubule-associated protein tau OS=Rattus norvegicus OX=10116 GN=Mapt PE=1 SV=3	0.990047	S	2	___1	8.22184e-10	176.56	119.29	136.57	1.1752	395380000	24.2392	24.5461	24.0489	23.1438	23.5543	23.7892	0.4105	0.6454	0.3069	-0.19025	1.0954	0.9918	0.25975	1.32915	1.56417	1.23705	-1.14096	2.13672	1.98866	1.19727	24.2392	24.5294	23.6472	24.5461	24.1725	25.0753	24.371	NaN	23.7269	22.7115	23.1438	23.73
P19332	P19332	705	Microtubule-associated protein tau	Mapt	RENAKAKTDHGAEIVYKSPVVSGDTSPRHLS	AKTDHGAEIVY(0.906)KS(0.211)PVVS(0.827)GDT(0.679)S(0.377)PR	TAU_RAT Microtubule-associated protein tau OS=Rattus norvegicus OX=10116 GN=Mapt PE=1 SV=3	0.905861	Y	4	___3	4.32041e-07	159.1	117.58	75.005	0.38481	201000000	NaN	NaN	NaN	24.7586	24.0935	NaN	-0.66515	WC	NaN	NaN	WC	WP	NaN	-1.58573	WC	NaN	NaN	WC	WP	NaN	NaN	NaN	NaN	NaN	NaN	NaN	NaN	NaN	NaN	24.3659	NaN	25.1514
P19332	P19332	714	Microtubule-associated protein tau	Mapt	HGAEIVYKSPVVSGDTSPRHLSNVSSTGSID	TDHGAEIVY(0.001)KS(0.999)PVVS(1)GDT(0.95)S(0.05)PR	TAU_RAT Microtubule-associated protein tau OS=Rattus norvegicus OX=10116 GN=Mapt PE=1 SV=3	0.950399	T	2	___3	2.05566e-39	220.55	172.86	193.51	0.77886	2648700000	NaN	NaN	25.7904	NaN	NaN	25.5167	NaN	WT	NaN	ST	NaN	NaN	0.27365	NaN	WT	NaN	ST	NaN	NaN	1.20886	NaN	NaN	NaN	NaN	NaN	NaN	25.6167	25.964	NaN	NaN	NaN	NaN
P19332	P19332	720	Microtubule-associated protein tau	Mapt	YKSPVVSGDTSPRHLSNVSSTGSIDMVDSPQ	HLS(0.924)NVS(0.896)S(0.854)T(0.854)GS(0.458)IDMVDS(0.013)PQLAT(0.001)LADEVSASLAK	TAU_RAT Microtubule-associated protein tau OS=Rattus norvegicus OX=10116 GN=Mapt PE=1 SV=3	0.924421	S	3	___3	4.91949e-06	89.915	63.847	70.167	2.5777	80668000	NaN	NaN	23.6623	23.7349	23.8462	NaN	0.1113	WC	NaN	ST	WC	WP	ST	1.0802	WC	NaN	ST	WC	WP	ST	NaN	NaN	NaN	NaN	NaN	NaN	23.2162	23.6623	24.3351	23.7349	NaN	NaN
P19332	P19332	723	Microtubule-associated protein tau	Mapt	PVVSGDTSPRHLSNVSSTGSIDMVDSPQLAT	HLS(0.924)NVS(0.896)S(0.854)T(0.854)GS(0.458)IDMVDS(0.013)PQLAT(0.001)LADEVSASLAK	TAU_RAT Microtubule-associated protein tau OS=Rattus norvegicus OX=10116 GN=Mapt PE=1 SV=3	0.895708	S	3	___2	1.05287e-08	102.48	69.873	70.167	2.5777	133940000	NaN	23.7246	NaN	23.3605	NaN	NaN	WC	WC	SP	NaN	WC	SP	NaN	WC	WC	SP	NaN	WC	SP	NaN	NaN	NaN	NaN	23.7357	23.7135	NaN	NaN	NaN	NaN	23.0884	23.6325	NaN
P19332	P19332	723	Microtubule-associated protein tau	Mapt	PVVSGDTSPRHLSNVSSTGSIDMVDSPQLAT	HLS(0.924)NVS(0.896)S(0.854)T(0.854)GS(0.458)IDMVDS(0.013)PQLAT(0.001)LADEVSASLAK	TAU_RAT Microtubule-associated protein tau OS=Rattus norvegicus OX=10116 GN=Mapt PE=1 SV=3	0.895708	S	3	___3	1.05287e-08	102.48	69.873	70.167	2.5777	133940000	NaN	NaN	23.6623	23.7349	23.8462	NaN	0.1113	WC	NaN	ST	WC	WP	ST	1.0802	WC	NaN	ST	WC	WP	ST	NaN	NaN	NaN	NaN	NaN	NaN	23.2162	23.6623	24.3351	23.7349	NaN	NaN
P19332	P19332	724	Microtubule-associated protein tau	Mapt	VVSGDTSPRHLSNVSSTGSIDMVDSPQLATL	HLS(0.924)NVS(0.896)S(0.854)T(0.854)GS(0.458)IDMVDS(0.013)PQLAT(0.001)LADEVSASLAK	TAU_RAT Microtubule-associated protein tau OS=Rattus norvegicus OX=10116 GN=Mapt PE=1 SV=3	0.85399	S	3	___2	1.05287e-08	102.48	69.873	70.167	2.5777	133940000	NaN	23.7246	NaN	23.3605	NaN	NaN	WC	WC	SP	NaN	WC	SP	NaN	WC	WC	SP	NaN	WC	SP	NaN	NaN	NaN	NaN	23.7357	23.7135	NaN	NaN	NaN	NaN	23.0884	23.6325	NaN
P19332	P19332	724	Microtubule-associated protein tau	Mapt	VVSGDTSPRHLSNVSSTGSIDMVDSPQLATL	HLS(0.924)NVS(0.896)S(0.854)T(0.854)GS(0.458)IDMVDS(0.013)PQLAT(0.001)LADEVSASLAK	TAU_RAT Microtubule-associated protein tau OS=Rattus norvegicus OX=10116 GN=Mapt PE=1 SV=3	0.85399	S	3	___3	1.05287e-08	102.48	69.873	70.167	2.5777	133940000	NaN	NaN	23.6623	23.7349	23.8462	NaN	0.1113	WC	NaN	ST	WC	WP	ST	1.0802	WC	NaN	ST	WC	WP	ST	NaN	NaN	NaN	NaN	NaN	NaN	23.2162	23.6623	24.3351	23.7349	NaN	NaN
P19332	P19332	725	Microtubule-associated protein tau	Mapt	VSGDTSPRHLSNVSSTGSIDMVDSPQLATLA	HLS(0.924)NVS(0.896)S(0.854)T(0.854)GS(0.458)IDMVDS(0.013)PQLAT(0.001)LADEVSASLAK	TAU_RAT Microtubule-associated protein tau OS=Rattus norvegicus OX=10116 GN=Mapt PE=1 SV=3	0.854023	T	3	___3	2.29587e-10	117.23	84.615	70.167	2.5777	104310000	NaN	NaN	23.6623	23.7349	23.8462	NaN	0.1113	WC	NaN	ST	WC	WP	ST	1.0802	WC	NaN	ST	WC	WP	ST	NaN	NaN	NaN	NaN	NaN	NaN	23.2162	23.6623	24.3351	23.7349	NaN	NaN
P19332	P19332	727	Microtubule-associated protein tau	Mapt	GDTSPRHLSNVSSTGSIDMVDSPQLATLADE	HLSNVS(0.004)S(0.004)T(0.018)GS(0.973)IDMVDS(0.001)PQLATLADEVSASLAK	TAU_RAT Microtubule-associated protein tau OS=Rattus norvegicus OX=10116 GN=Mapt PE=1 SV=3	0.973046	S	3	___3	3.86263e-14	144.43	112.36	144.43	0.21091	236440000	NaN	NaN	23.6623	23.7349	23.8462	NaN	0.1113	WC	NaN	ST	WC	WP	ST	1.0802	WC	NaN	ST	WC	WP	ST	NaN	NaN	NaN	NaN	NaN	NaN	23.2162	23.6623	24.3351	23.7349	NaN	NaN
O35889	O35889	1114	Afadin	Mllt4	QGAIYHGLATLLNQPSPMMQRISDRRGSGKP	QGAIYHGLATLLNQPS(1)PMMQR	AFAD_RAT Afadin OS=Rattus norvegicus OX=10116 GN=Afdn PE=1 SV=1	1	S	3	___1	0.00252173	94.325	51.126	94.325	-1.2215	42221000	NaN	NaN	23.482	NaN	NaN	NaN	NaN	NaN	NaN	ST	NaN	NaN	ST	NaN	NaN	NaN	ST	NaN	NaN	ST	NaN	NaN	NaN	NaN	NaN	NaN	23.1931	23.482	23.9906	NaN	NaN	NaN
P38718	P38718	13	Mitochondrial pyruvate carrier 2	Mpc2	___MAAAGARGLRATYHRLMDKVELLLPKKL	AAAGARGLRAT(0.005)Y(0.995)HR	MPC2_RAT Mitochondrial pyruvate carrier 2 OS=Rattus norvegicus OX=10116 GN=Mpc2 PE=2 SV=1	0.994873	Y	3	___1	0.0280685	70.089	25.242	64.121	-0.12764	44071000	NaN	22.7194	22.0704	NaN	22.7722	NaN	WP	NaN	SP	ST	NaN	-0.0528	ST	WP	NaN	SP	ST	NaN	-1.03728	ST	NaN	NaN	NaN	22.3708	22.7194	22.7788	22.5076	22.0704	21.9868	NaN	NaN	NaN
Q6IMY1	Q6IMY1	374	Microtubule-associated tumor suppressor 1 homolog	Mtus1	KARMDRHMAISRQLSTEQAALQESLEKESKV	QLS(0.043)T(0.957)EQAALQESLEK	MTUS1_RAT Microtubule-associated tumor suppressor 1 homolog OS=Rattus norvegicus OX=10116 GN=Mtus1 PE=1 SV=1	0.957458	T	3	___1	0.000396039	141.3	107.68	125.33	0.92571	36637000	NaN	NaN	NaN	23.0106	NaN	NaN	WC	WC	NaN	NaN	WC	NaN	NaN	WC	WC	NaN	NaN	WC	NaN	NaN	NaN	NaN	NaN	NaN	NaN	NaN	NaN	NaN	NaN	23.0106	22.7582	23.1053
B1PRL5	B1PRL5	189	Muscle-related coiled-coil protein	Murc	EEYYVEESRSARLRKSGKEHIDHIKKAFSKE	S(1)GKEHIDHIKK	CAVN4_RAT Caveolae-associated protein 4 OS=Rattus norvegicus OX=10116 GN=Cavin4 PE=1 SV=1	1	S	3	___1	0.00361165	127.17	59.96	79.804	0.10322	253200000	22.7024	23.4072	22.8244	22.1101	22.2762	22.6346	0.1661	0.5245	0.7048	0.122	0.5923	1.131	0.1898	1.12202	1.43843	1.62992	1.08824	1.50765	2.1901	1.14061	22.0969	22.7024	22.846	22.5739	23.4072	23.6669	22.6811	22.8244	22.9413	22.0028	22.1101	22.9335
P02563	P02563	1089	Myosin-6	Myh6	KLQLEEKLKKKEFDISQQNSKIEDEQALALQ	EFDIS(1)QQNSK	MYH6_RAT Myosin-6 OS=Rattus norvegicus OX=10116 GN=Myh6 PE=1 SV=2	0.999995	S	2	___1	3.68034e-05	178.71	100.6	132.03	0.46133	224900000	NaN	22.6572	22.8219	22.9531	23.0492	22.5947	0.0961	-0.3584	SP	ST	WC	-0.392	0.2272	1.06888	-1.282	SP	ST	WC	-1.31221	1.17056	NaN	NaN	NaN	22.4224	22.6572	22.9338	22.7642	22.8219	22.9578	23.2932	22.8701	22.9531
P02563	P02563	1260	Myosin-6	Myh6	NLEKVSRTLEDQANEYRVKLEEAQRSLNDFT	TLEDQANEY(1)R	MYH6_RAT Myosin-6 OS=Rattus norvegicus OX=10116 GN=Myh6 PE=1 SV=2	1	Y	2	___1	0.000251666	156.35	120.64	156.35	-0.006295	56224000	NaN	21.4789	21.7105	21.4735	21.6418	21.5203	0.1683	0.0468	SP	ST	WC	-0.16285	0.1902	1.12373	1.03297	SP	ST	WC	-1.1195	1.14092	NaN	NaN	NaN	21.1317	NaN	21.8262	22.1027	21.7105	21.3009	21.4735	21.4347	22.0856
P02563	P02563	1680	Myosin-6	Myh6	NDDLKENIAIVERRNTLLQAELEELRAVVEQ	RNT(1)LLQAELEELR	MYH6_RAT Myosin-6 OS=Rattus norvegicus OX=10116 GN=Myh6 PE=1 SV=2	1	T	3	___1	3.36074e-127	306.37	238.37	214.81	-0.036682	5346600000	24.905	24.6872	25.5041	26.8735	26.6319	26.6183	-0.2416	-0.2552	-0.21785	0.59905	-1.96845	-1.9447	-1.1142	-1.1823	-1.1935	-1.163	1.51472	-3.91347	-3.84958	-2.16475	24.9149	24.8952	NaN	24.7713	24.6872	24.1571	25.5364	25.5041	25.4016	26.8896	26.6553	26.8735
P02563;P02564	P02563;P02564	1722;1721	Myosin-6;Myosin-7	Myh6;Myh7	LIETSERVQLLHSQNTSLINQKKKMDADLSQ	VQLLHSQNT(0.974)S(0.026)LINQK	MYH6_RAT Myosin-6 OS=Rattus norvegicus OX=10116 GN=Myh6 PE=1 SV=2;MYH7_RAT Myosin-7 OS=Rattus norvegicus OX=10116 GN=Myh7 PE=1 SV=2	0.974311	T	3	___1	7.32201e-19	208.07	161.18	175.19	-0.69195	1945400000	26.5376	27.2443	27.3192	26.9554	26.8529	NaN	-0.10245	WC	0.70665	0.78155	-0.41775	0.39135	ST	-1.0736	WC	1.63201	1.71898	-1.33584	1.31162	ST	NaN	26.8042	26.2711	NaN	27.2443	NaN	27.3431	27.2633	27.3192	26.9554	26.7058	27.2521
P02564	P02564	210	Myosin-7	Myh7	FAVIAAIGDRSKKDQTPGKGTLEDQIIQANP	KDQT(0.813)PGKGT(0.187)LEDQIIQANPALEAFGNAK	MYH7_RAT Myosin-7 OS=Rattus norvegicus OX=10116 GN=Myh7 PE=1 SV=2	0.813036	T	3	___1	0.0123404	72.158	40.978	66.012	-0.49305	24229000	NaN	23.4258	NaN	NaN	NaN	NaN	NaN	NaN	SP	NaN	NaN	SP	NaN	NaN	NaN	SP	NaN	NaN	SP	NaN	NaN	NaN	NaN	23.2654	23.5862	NaN	NaN	NaN	NaN	NaN	NaN	NaN
P02564	P02564	215	Myosin-7	Myh7	AIGDRSKKDQTPGKGTLEDQIIQANPALEAF	DQT(0.024)PGKGT(0.976)LEDQIIQANPALEAFGNAK	MYH7_RAT Myosin-7 OS=Rattus norvegicus OX=10116 GN=Myh7 PE=1 SV=2	0.976139	T	3	___1	3.75186e-31	198.73	167.81	198.73	0.53243	295320000	23.9868	24.4033	23.5879	22.6365	22.3205	22.4639	-0.31595	-0.17265	0.4165	-0.3989	1.3503	2.08275	1.12405	-1.24483	-1.12713	1.33469	-1.3185	2.54965	4.23614	2.17958	23.8582	23.9868	24.3879	24.5064	24.4033	24.3236	23.3876	23.7283	23.5879	NaN	NaN	22.6365
P02564	P02564	1102	Myosin-7	Myh7	LNALNARIEDEQALGSQLQKKLKELQARIEE	IEDEQALGS(1)QLQK	MYH7_RAT Myosin-7 OS=Rattus norvegicus OX=10116 GN=Myh7 PE=1 SV=2	1	S	3	___1	1.12538e-108	295.71	192.57	64.275	-0.43591	803460000	25.416	26.1534	25.3208	23.8619	24.0533	23.8167	0.1914	-0.0452	0.7374	-0.0952	1.5541	2.1001	1.5041	1.14187	-1.03183	1.66717	-1.06821	2.9365	4.28739	2.83648	25.416	25.6902	24.7398	25.7651	26.1534	26.2138	25.2003	25.3488	25.3208	23.7511	23.8619	24.283
P02564	P02564	1232	Myosin-7	Myh7	LEKEKSEFKLELDDVTSNMEQIIKAKANLEK	LELDDVT(0.881)S(0.119)NMEQIIK	MYH7_RAT Myosin-7 OS=Rattus norvegicus OX=10116 GN=Myh7 PE=1 SV=2	0.880709	T	2	___1	1.80638e-05	171.91	97.019	169.92	2.847	82016000	NaN	NaN	NaN	23.5641	23.2476	23.5943	-0.31645	0.0302	NaN	NaN	WC	WP	WT	-1.24526	1.02115	NaN	NaN	WC	WP	WT	NaN	NaN	NaN	NaN	NaN	NaN	NaN	NaN	NaN	23.463	23.6651	NaN
P02564	P02564	1233	Myosin-7	Myh7	EKEKSEFKLELDDVTSNMEQIIKAKANLEKM	LELDDVT(0.037)S(0.963)NMEQIIK	MYH7_RAT Myosin-7 OS=Rattus norvegicus OX=10116 GN=Myh7 PE=1 SV=2	0.963264	S	2	___1	3.21293e-63	222.57	138.1	222.57	0.4475	116150000	NaN	23.8699	23.8729	22.6708	23.4616	NaN	0.7908	WC	SP	ST	WC	0.4083	ST	1.73003	WC	SP	ST	WC	1.32712	ST	NaN	NaN	NaN	23.6301	24.1097	NaN	23.3048	23.8729	23.9758	NaN	NaN	22.6708
P02564	P02564	1299	Myosin-7	Myh7	NGELSRQLDEKEALISQLTRGKLTYTQQLED	EALIS(0.982)QLT(0.018)R	MYH7_RAT Myosin-7 OS=Rattus norvegicus OX=10116 GN=Myh7 PE=1 SV=2	0.981904	S	2	___1	0.00893307	105.13	23.105	105.13	-0.068219	73685000	22.8327	23.4236	NaN	NaN	NaN	22.9548	NaN	WT	0.59095	SC	SC	SP	WT	NaN	WT	1.50624	SC	SC	SP	WT	NaN	22.8279	22.8374	22.8705	23.4236	24.6061	NaN	NaN	NaN	NaN	NaN	NaN
P02564	P02564	1518	Myosin-7	Myh7	KNLQEEISDLTEQLGSTGKSIHELEKIRKQL	NLQEEISDLTEQLGS(0.911)T(0.089)GK	MYH7_RAT Myosin-7 OS=Rattus norvegicus OX=10116 GN=Myh7 PE=1 SV=2	0.911306	S	3	___1	6.09771e-246	331.54	250.21	213.71	-0.25268	171710000	23.4478	24.1617	22.3346	22.5188	NaN	NaN	WC	WC	0.7139	-1.1132	0.929	SP	ST	WC	WC	1.64023	-2.16325	1.90396	SP	ST	23.4478	23.3496	24.9683	24.4879	23.8355	NaN	NaN	22.3346	NaN	NaN	NaN	22.5188
P08733	P08733	14	Myosin regulatory light chain 2, ventricular/cardiac muscle isoform	Myl2	__MSPKKAKKRLEGGSSNVFSMFEQTQIQEF	LEGGS(1)S(1)NVFSMFEQTQIQEFK	MLRV_RAT Myosin regulatory light chain 2, ventricular/cardiac muscle isoform OS=Rattus norvegicus OX=10116 GN=Myl2 PE=1 SV=2	1	S	2	___2	1.15279e-255	348.87	286.68	220.17	0.23138	284890000000	29.1534	29.7206	29.9208	30.5018	30.24	30.6234	-0.2618	0.1216	0.5672	0.7674	-1.3484	-0.5194	-0.7026	-1.19897	1.08794	1.48165	1.7022	-2.5463	-1.43336	-1.62744	29.157	29.1534	28.9916	29.8191	29.7206	28.5702	30.2774	29.7366	29.9208	31.0088	30.5018	30.1626
P08733	P08733	15	Myosin regulatory light chain 2, ventricular/cardiac muscle isoform	Myl2	_MSPKKAKKRLEGGSSNVFSMFEQTQIQEFK	LEGGS(1)S(1)NVFSMFEQTQIQEFK	MLRV_RAT Myosin regulatory light chain 2, ventricular/cardiac muscle isoform OS=Rattus norvegicus OX=10116 GN=Myl2 PE=1 SV=2	1	S	2	___2	2.20711e-152	302	255.59	220.17	0.23138	203770000000	29.1534	29.7206	29.9208	30.5018	30.24	30.6234	-0.2618	0.1216	0.5672	0.7674	-1.3484	-0.5194	-0.7026	-1.19897	1.08794	1.48165	1.7022	-2.5463	-1.43336	-1.62744	29.157	29.1534	28.9916	29.8191	29.7206	28.5702	30.2774	29.7366	29.9208	31.0088	30.5018	30.1626
P08733	P08733	19	Myosin regulatory light chain 2, ventricular/cardiac muscle isoform	Myl2	KKAKKRLEGGSSNVFSMFEQTQIQEFKEAFT	RLEGGS(0.025)S(0.978)NVFS(0.996)MFEQT(0.001)QIQEFK	MLRV_RAT Myosin regulatory light chain 2, ventricular/cardiac muscle isoform OS=Rattus norvegicus OX=10116 GN=Myl2 PE=1 SV=2	0.995512	S	2	___1	3.95044e-17	189.33	147.08	135.36	0.22608	3452800000	NaN	NaN	23.8186	23.5501	NaN	NaN	WC	WC	NaN	ST	WC	NaN	ST	WC	WC	NaN	ST	WC	NaN	ST	NaN	NaN	NaN	NaN	NaN	NaN	NaN	23.4932	24.144	23.5501	NaN	NaN
E9PT87	E9PT87	444	Myosin light chain kinase 3	Mylk3	HAAQGPGRTEAGRRVSSAAEAAIVVLDDSAA	RVS(1)S(1)AAEAAIVVLDDSAAPPAPFEHR	MYLK3_RAT Myosin light chain kinase 3 OS=Rattus norvegicus OX=10116 GN=Mylk3 PE=1 SV=1	1	S	3	___2	6.75003e-18	172.36	124.11	100.71	0.63916	410770000	NaN	22.1903	22.6984	22.261	23.1058	23.1423	0.84475	0.88125	SP	ST	WC	-0.91545	-0.44385	1.79595	1.84197	SP	ST	WC	-1.88616	-1.36023	NaN	NaN	NaN	22.1903	NaN	NaN	23.0305	22.3663	NaN	22.261	NaN	NaN
E9PT87	E9PT87	445	Myosin light chain kinase 3	Mylk3	AAQGPGRTEAGRRVSSAAEAAIVVLDDSAAP	RVS(1)S(1)AAEAAIVVLDDSAAPPAPFEHR	MYLK3_RAT Myosin light chain kinase 3 OS=Rattus norvegicus OX=10116 GN=Mylk3 PE=1 SV=1	0.999999	S	3	___2	6.75003e-18	172.36	124.11	100.71	0.63916	730830000	NaN	22.1903	22.6984	22.261	23.1058	23.1423	0.84475	0.88125	SP	ST	WC	-0.91545	-0.44385	1.79595	1.84197	SP	ST	WC	-1.88616	-1.36023	NaN	NaN	NaN	22.1903	NaN	NaN	23.0305	22.3663	NaN	22.261	NaN	NaN
A0A8I6GBP8	A0A8I6GBP8	132		Myom1	DYSSRLSPQTKRAKRSLLSGEETGNLSGNYM	S(0.945)LLS(0.051)GEET(0.004)GNLSGNYMVPIYSGR	A0A8I6GBP8_RAT Myomesin 1 OS=Rattus norvegicus OX=10116 GN=Myom1 PE=1 SV=1	0.945039	S	2	___1	0.000123424	120.41	73.535	108.28	0.44094	52912000	NaN	22.5145	22.4559	22.4253	22.8046	NaN	0.3793	WC	SP	ST	WC	-0.2901	ST	1.30071	WC	SP	ST	WC	-1.22273	ST	NaN	NaN	NaN	NaN	22.5145	NaN	22.2966	22.6152	NaN	22.4253	21.7356	22.5355
A0A8I6GBP8	A0A8I6GBP8	886		Myom1	TSQKDALPSSKPNKPSPPSSPSNRGQKEVSK	DALPSSKPNKPS(1)PPS(0.44)S(0.345)PS(0.215)NR	A0A8I6GBP8_RAT Myomesin 1 OS=Rattus norvegicus OX=10116 GN=Myom1 PE=1 SV=1	0.999865	S	3	___1	0.000487156	119.16	62.569	109.84	0.36828	1028600000	25.983	26.0707	25.433	23.5099	23.4312	23.3161	-0.0787	-0.1938	0.0877	-0.55	2.4731	2.6395	2.1169	-1.05607	-1.14377	1.06267	-1.46409	5.55236	6.23116	4.33761	25.9832	25.9828	NaN	25.4163	26.0707	26.1433	25.5735	25.2407	25.433	23.3073	NaN	23.7125
A0A8I6GBP8	A0A8I6GBP8	886		Myom1	TSQKDALPSSKPNKPSPPSSPSNRGQKEVSK	DALPSSKPNKPS(1)PPS(0.44)S(0.345)PS(0.215)NR	A0A8I6GBP8_RAT Myomesin 1 OS=Rattus norvegicus OX=10116 GN=Myom1 PE=1 SV=1	0.999865	S	3	___2	0.000487156	119.16	62.569	109.84	0.36828	1028600000	24.931	24.8738	24.3373	22.5564	22.6456	22.4065	0.08915	-0.1499	-0.0572	-0.5937	2.3746	2.22825	1.9308	1.06374	-1.10949	-1.04044	-1.50911	5.18592	4.68565	3.81267	24.931	24.6532	25.2156	24.5194	24.8738	24.9942	24.4371	24.1985	24.3373	22.5564	22.1188	22.6426
G3V7K1	G3V7K1	78		Myom2	AEGMTCRLCAKRMSASEEEEVENENRYRSLA	RMS(1)AS(1)EEEEVENENR	G3V7K1_RAT Myomesin 2 OS=Rattus norvegicus OX=10116 GN=Myom2 PE=1 SV=2	1	S	2	___1	0	398.8	342.99	97.776	-0.82301	6456000000	26.2857	27.3931	26.8839	26.7983	26.8272	26.6634	0.0289	-0.1349	1.1074	0.5982	-0.5126	0.5659	0.2205	1.02023	-1.09802	2.15457	1.51383	-1.42662	1.48031	1.16514	26.2857	26.3016	25.187	27.0032	27.4597	27.3931	26.8839	26.7552	27.1535	26.7983	26.9079	26.2357
M0RCF7	M0RCF7	232		Myot	ARLQVPTSQVRSRSSSRADANDQDAIQEKFY	S(0.018)S(0.123)S(0.858)RADANDQDAIQEK	M0RCF7_RAT Myotilin OS=Rattus norvegicus OX=10116 GN=Myot PE=4 SV=1	0.858264	S	3	___1	1.27565e-13	171.25	83.179	163.96	0.13266	26080000	NaN	22.7161	22.0198	NaN	20.9572	NaN	WP	NaN	SP	ST	NaN	1.7589	ST	WP	NaN	SP	ST	NaN	3.3844	ST	NaN	NaN	NaN	NaN	22.7161	NaN	22.0969	NaN	21.9428	NaN	NaN	NaN
A0A0G2KAQ5	A0A0G2KAQ5	101		Myoz2	AMQNGRIDGSNLEGGSQQAPSTPPNTPDPRS	IDGSNLEGGS(1)QQAPS(1)T(0.999)PPNT(0.001)PDPR	A0A0G2KAQ5_RAT Myozenin 2 OS=Rattus norvegicus OX=10116 GN=Myoz2 PE=1 SV=1	0.999992	S	3	___3	0.000109471	118.98	79.073	115.36	0.41175	481320000	24.041	23.9268	23.52	23.6694	25.5449	23.6086	1.8755	-0.0608	-0.1142	-0.521	0.3716	-1.6181	-0.0886	3.66929	-1.04304	-1.08237	-1.43495	1.29379	-3.0697	-1.06334	24.5592	24.041	23.79	23.9268	24.2834	23.7769	23.52	23.4862	23.7137	23.5946	23.6694	25.4048
A0A0G2KAQ5	A0A0G2KAQ5	111		Myoz2	NLEGGSQQAPSTPPNTPDPRSPPNPENIAPG	IDGSNLEGGSQQAPS(0.002)T(0.998)PPNT(1)PDPR	A0A0G2KAQ5_RAT Myozenin 2 OS=Rattus norvegicus OX=10116 GN=Myoz2 PE=1 SV=1	1	T	2	___1	8.55195e-140	287.43	206.97	240.37	-0.74827	118750000000	NaN	NaN	NaN	22.773	NaN	22.092	WC	-0.681	NaN	NaN	WC	NaN	WT	WC	-1.60325	NaN	NaN	WC	NaN	WT	NaN	NaN	NaN	NaN	NaN	NaN	NaN	NaN	NaN	22.9407	NaN	22.6053
Q66HF1	Q66HF1	143	NADH-ubiquinone oxidoreductase 75 kDa subunit, mitochondrial	Ndufs1	CPICDQGGECDLQDQSMMFGSDRSRFLEGKR	EGVMEFLLANHPLDCPICDQGGECDLQDQS(0.981)MMFGS(0.019)DR	NDUS1_RAT NADH-ubiquinone oxidoreductase 75 kDa subunit, mitochondrial OS=Rattus norvegicus OX=10116 GN=Ndufs1 PE=1 SV=1	0.980945	S	3	___1	0.00138379	61.099	38.719	61.099	2.338	576970000	NaN	24.6932	24.6308	23.8481	24.1685	24.8284	0.32045	0.98035	SP	ST	WC	0.5247	-0.1976	1.24872	1.97294	SP	ST	WC	1.43863	-1.14679	NaN	NaN	NaN	24.635	24.6932	24.7714	24.6554	24.6308	24.4844	24.0127	NaN	23.6834
Q9Z2J4	Q9Z2J4	551	Nexilin	Nexn	EDDEEEEGSIVNGSTTEDEEQTRSGAPWFKK	KREDDEEEEGSIVNGST(0.031)T(0.969)EDEEQTR	NEXN_RAT Nexilin OS=Rattus norvegicus OX=10116 GN=Nexn PE=1 SV=1	0.968957	T	3	___3	6.86104e-63	228.18	193.93	228.18	-1.3715	2380200000	NaN	23.6893	23.2318	23.3337	23.6293	22.9191	0.2956	-0.4146	SP	ST	WC	0.06	0.3127	1.2274	-1.33293	SP	ST	WC	1.04247	1.24203	NaN	NaN	NaN	NaN	24.0171	23.3615	23.4239	23.223	23.2318	23.1339	23.4464	23.3337
P0C5E3	P0C5E3	170	Palladin	Palld	KLGFPKKASRTARIASDEEIQGTKDAVIQDL	IAS(1)DEEIQGTK	PALLD_RAT Palladin (Fragment) OS=Rattus norvegicus OX=10116 GN=Palld PE=1 SV=1	1	S	2	___1	2.74502e-05	155.88	102.53	148.89	0.008962	78927000	22.8269	21.8548	21.7741	22.1147	22.0001	21.8285	-0.1146	-0.2862	-0.9721	-1.0528	0.7122	-0.1453	-0.0544	-1.08267	-1.21942	-1.96169	-2.07455	1.6383	-1.10596	-1.03843	22.0198	22.9077	22.8269	21.8548	22.565	21.7881	21.717	22.0066	21.7741	22.1147	22.0715	22.4318
Q9HB97	Q9HB97	19	Alpha-parvin	Parva	SPQKSPSVPKSPTPKSPPSRKKDDSFLGKLG	SPSVPKS(0.989)PT(0.011)PKS(0.942)PPS(0.058)R	PARVA_RAT Alpha-parvin OS=Rattus norvegicus OX=10116 GN=Parva PE=1 SV=2	0.941688	S	3	___2	0.00129908	128.05	71.796	113.53	1.3456	99867000	NaN	23.5048	23.8834	23.7356	23.026	23.4489	-0.7096	-0.2867	SP	ST	WC	0.47875	0.4345	-1.63535	-1.21985	SP	ST	WC	1.39354	1.35144	NaN	NaN	NaN	23.3449	NaN	23.6646	NaN	23.8834	NaN	NaN	NaN	23.7356
Q9HB97	Q9HB97	22	Alpha-parvin	Parva	KSPSVPKSPTPKSPPSRKKDDSFLGKLGGTL	SPS(0.002)VPKS(0.991)PT(0.008)PKS(0.055)PPS(0.945)R	PARVA_RAT Alpha-parvin OS=Rattus norvegicus OX=10116 GN=Parva PE=1 SV=2	0.944936	S	3	___2	0.00135525	127.01	73.336	123.83	1.0636	48986000	NaN	NaN	NaN	23.3152	19.4712	NaN	-3.844	WC	NaN	NaN	WC	WP	NaN	-14.3602	WC	NaN	NaN	WC	WP	NaN	NaN	NaN	NaN	NaN	NaN	NaN	NaN	NaN	NaN	23.4153	23.2151	NaN
P14882	P14882	261	Propionyl-CoA carboxylase alpha chain, mitochondrial	Pcca	ETRDGFRFSSQEAASSFGDDRLLIEKFIDNP	FSSQEAAS(0.207)S(0.793)FGDDR	PCCA_RAT Propionyl-CoA carboxylase alpha chain, mitochondrial OS=Rattus norvegicus OX=10116 GN=Pcca PE=1 SV=3	0.792812	S	2	___1	2.79046e-18	211.49	130.17	211.49	0.49609	49471000	NaN	23.1681	23.0576	NaN	22.8122	23.1578	WP	WT	SP	ST	NaN	0.3559	-0.1002	WP	WT	SP	ST	NaN	1.27978	-1.07192	NaN	NaN	NaN	NaN	23.1681	NaN	23.3081	22.8071	NaN	NaN	NaN	NaN
D4A5G8	D4A5G8;P26284	286;295	Pyruvate dehydrogenase E1 component subunit alpha;Pyruvate dehydrogenase E1 component subunit alpha, somatic form, mitochondrial	Pdha1l1;Pdha1	ILMELQTYRYHGHSMSDPGVSYRTREEIQEV	YHGHS(0.774)MS(0.947)DPGVS(0.277)Y(0.002)R	D4A5G8_RAT Pyruvate dehydrogenase E1 component subunit alpha OS=Rattus norvegicus OX=10116 GN=Pdha1l1 PE=1 SV=4;ODPA_RAT Pyruvate dehydrogenase E1 component subunit alpha, somatic form, mitochondrial OS=Rattus norvegicus OX=10116 GN=Pdha1 PE=1 SV=2	0.946654	S	2	___2	0.00188022	121.79	73.676	90.689	-0.34207	176410000	NaN	23.353	23.1805	NaN	23.0454	23.0525	WP	WT	SP	ST	NaN	0.3076	0.128	WP	WT	SP	ST	NaN	1.23765	1.09278	NaN	NaN	NaN	23.4362	NaN	23.2698	23.2401	23.1209	NaN	NaN	NaN	NaN
O88483	O88483	208	[Pyruvate dehydrogenase [acetyl-transferring]]-phosphatase 1, mitochondrial	Pdp1	HKHPNDYFSKEASKLYFNGLRTYWQELIDLN	LY(0.955)FNGLRT(0.826)Y(0.223)WQELIDLNT(0.997)GES(0.999)ADIDVKEALINAFK	PDP1_RAT [Pyruvate dehydrogenase [acetyl-transferring]]-phosphatase 1, mitochondrial OS=Rattus norvegicus OX=10116 GN=Pdp1 PE=1 SV=1	0.955371	Y	5	___3	0.0158462	46.464	21.991	46.464	1.7139	3280000000	NaN	26.5878	27.5009	28.1517	27.3996	27.7976	-0.7521	-0.3541	SP	ST	WC	-0.8118	-0.2967	-1.68424	-1.27819	SP	ST	WC	-1.7554	-1.22833	NaN	NaN	NaN	NaN	NaN	26.5878	27.7292	27.5009	27.2354	28.1517	27.9492	28.2935
O88483	O88483	214	[Pyruvate dehydrogenase [acetyl-transferring]]-phosphatase 1, mitochondrial	Pdp1	YFSKEASKLYFNGLRTYWQELIDLNTGESAD	LY(0.955)FNGLRT(0.826)Y(0.223)WQELIDLNT(0.997)GES(0.999)ADIDVKEALINAFK	PDP1_RAT [Pyruvate dehydrogenase [acetyl-transferring]]-phosphatase 1, mitochondrial OS=Rattus norvegicus OX=10116 GN=Pdp1 PE=1 SV=1	0.825895	T	5	___3	0.0158462	46.464	21.991	46.464	1.7139	3280000000	NaN	26.5878	27.5009	28.1517	27.3996	27.7976	-0.7521	-0.3541	SP	ST	WC	-0.8118	-0.2967	-1.68424	-1.27819	SP	ST	WC	-1.7554	-1.22833	NaN	NaN	NaN	NaN	NaN	26.5878	27.7292	27.5009	27.2354	28.1517	27.9492	28.2935
O88483	O88483	224	[Pyruvate dehydrogenase [acetyl-transferring]]-phosphatase 1, mitochondrial	Pdp1	FNGLRTYWQELIDLNTGESADIDVKEALINA	LY(0.955)FNGLRT(0.826)Y(0.223)WQELIDLNT(0.997)GES(0.999)ADIDVKEALINAFK	PDP1_RAT [Pyruvate dehydrogenase [acetyl-transferring]]-phosphatase 1, mitochondrial OS=Rattus norvegicus OX=10116 GN=Pdp1 PE=1 SV=1	0.99696	T	5	___3	0.0158462	46.464	21.991	46.464	1.7139	3280000000	NaN	26.5878	27.5009	28.1517	27.3996	27.7976	-0.7521	-0.3541	SP	ST	WC	-0.8118	-0.2967	-1.68424	-1.27819	SP	ST	WC	-1.7554	-1.22833	NaN	NaN	NaN	NaN	NaN	26.5878	27.7292	27.5009	27.2354	28.1517	27.9492	28.2935
A0A8I6A880	A0A8I6A880	511		Pkp4	LPHTGPADDGATRSPSIDSIQKDPREFAWRD	S(0.003)PS(0.997)IDS(1)IQKDPR	A0A8I6A880_RAT Plakophilin 4 OS=Rattus norvegicus OX=10116 GN=Pkp4 PE=1 SV=1	0.99736	S	2	___2	0.00363917	118.73	59.505	105.66	-1.1613	64380000	NaN	NaN	22.7405	22.713	22.9468	22.6811	0.23375	-0.0319	NaN	ST	WC	WP	0.05945	1.17589	-1.02236	NaN	ST	WC	WP	1.04207	NaN	NaN	NaN	NaN	NaN	NaN	NaN	22.7071	22.774	NaN	22.8593	22.5667
A0A8I6A880	A0A8I6A880	514		Pkp4	TGPADDGATRSPSIDSIQKDPREFAWRDPEL	S(0.009)PS(0.991)IDS(1)IQKDPR	A0A8I6A880_RAT Plakophilin 4 OS=Rattus norvegicus OX=10116 GN=Pkp4 PE=1 SV=1	1	S	2	___2	0.00363917	118.73	59.505	118.73	1.0511	64380000	NaN	NaN	22.7405	22.713	22.9468	22.6811	0.23375	-0.0319	NaN	ST	WC	WP	0.05945	1.17589	-1.02236	NaN	ST	WC	WP	1.04207	NaN	NaN	NaN	NaN	NaN	NaN	NaN	22.7071	22.774	NaN	22.8593	22.5667
P30427	P30427	4385	Plectin	Plec	TEFADMLSGNAGGFRSRSSSVGSSSSYPISS	AGTLSITEFADMLS(0.042)GNAGGFRS(0.958)R	PLEC_RAT Plectin OS=Rattus norvegicus OX=10116 GN=Plec PE=1 SV=2	0.95776	S	3	___3	0.000265663	124.07	90.438	95.365	-0.28089	779670000	NaN	NaN	NaN	23.0471	21.454	21.805	-1.5931	-1.2421	NaN	NaN	WC	WP	WT	-3.01697	-2.36543	NaN	NaN	WC	WP	WT	NaN	NaN	NaN	NaN	NaN	NaN	NaN	NaN	NaN	23.4905	NaN	22.6037
P30427	P30427	4393	Plectin	Plec	GNAGGFRSRSSSVGSSSSYPISSAVPRTQLA	S(0.068)RS(0.294)S(0.415)S(0.471)VGS(0.19)S(0.824)S(0.753)S(0.763)Y(0.22)PIS(0.001)SAVPR	PLEC_RAT Plectin OS=Rattus norvegicus OX=10116 GN=Plec PE=1 SV=2	0.824246	S	3	___2	0.000177687	140.04	88.353	94.389	-0.29368	482930000	NaN	21.3363	NaN	21.8358	21.5828	21.3523	-0.25295	-0.48345	SP	NaN	WC	-0.2465	WT	-1.19164	-1.39808	SP	NaN	WC	-1.18633	WT	NaN	NaN	NaN	21.3363	NaN	NaN	NaN	NaN	NaN	NaN	21.4338	22.2377
P30427	P30427	4393	Plectin	Plec	GNAGGFRSRSSSVGSSSSYPISSAVPRTQLA	S(0.068)RS(0.294)S(0.415)S(0.471)VGS(0.19)S(0.824)S(0.753)S(0.763)Y(0.22)PIS(0.001)SAVPR	PLEC_RAT Plectin OS=Rattus norvegicus OX=10116 GN=Plec PE=1 SV=2	0.824246	S	3	___3	0.000177687	140.04	88.353	94.389	-0.29368	482930000	21.9393	21.8316	22.3371	22.9738	22.9793	22.8084	0.0055	-0.1654	-0.1077	0.3978	-1.0345	-1.1477	-0.4713	1.00382	-1.12148	-1.07751	1.3175	-2.0484	-2.2156	-1.38636	23.0896	21.384	21.9393	21.3291	22.3341	NaN	21.758	NaN	22.9162	22.8515	23.8862	22.9738
P30427	P30427	4645	Plectin	Plec	RTGSRTGSRAGSRRGSFDATGSGFSMTFSSS	RGS(0.982)FDAT(0.012)GS(0.006)GFSMTFSSSSYSSSGYGR	PLEC_RAT Plectin OS=Rattus norvegicus OX=10116 GN=Plec PE=1 SV=2	0.982053	S	3	___1	3.64674e-05	102.39	66.333	102.39	-0.88939	96387000	NaN	23.3612	23.3318	22.3599	22.6615	22.9179	0.3016	0.558	SP	ST	WC	0.69975	0.41395	1.23251	1.47223	SP	ST	WC	1.62422	1.33233	NaN	NaN	NaN	23.1478	23.5747	NaN	23.006	NaN	23.6577	22.0323	22.3764	22.3599
Q6P722	Q6P722	333		Popdc2	NFPVPLPRARMSRPDSGTLGEDSTSLVLEDF	MS(0.022)RPDS(0.772)GT(0.205)LGEDS(0.33)T(0.33)S(0.33)LVLEDFEEVS(0.004)GS(0.005)ES(0.001)FMDYR	Q6P722_RAT Popeye domain containing 2 OS=Rattus norvegicus OX=10116 GN=Popdc2 PE=1 SV=1	0.772478	S	3	___2	2.89643e-07	98.258	73.646	64.885	1.2775	111540000	NaN	24.6104	NaN	23.8887	NaN	NaN	WC	WC	SP	NaN	WC	SP	NaN	WC	WC	SP	NaN	WC	SP	NaN	NaN	NaN	NaN	25.0093	NaN	24.2114	NaN	NaN	NaN	NaN	23.924	23.8534
P85125	P85125	20	Polymerase I and transcript release factor	Ptrf	TLHIVERPYSGYPDASSEGPEPTPGEARATE	MEDVTLHIVERPY(0.001)S(0.001)GY(0.001)PDAS(0.991)S(0.993)EGPEPT(0.013)PGEAR	CAVN1_RAT Caveolae-associated protein 1 OS=Rattus norvegicus OX=10116 GN=Cavin1 PE=1 SV=1	0.991341	S	3	___2	8.89056e-200	321.67	261.22	90.616	0.13819	269790000	NaN	22.8315	22.472	23.5783	23.1565	22.2737	-0.4218	-1.3046	SP	ST	WC	-0.325	0.19835	-1.3396	-2.47015	SP	ST	WC	-1.25266	1.14739	NaN	NaN	NaN	23.1053	22.8315	22.5929	NaN	22.0307	22.9134	NaN	23.5783	NaN
P85125	P85125	21	Polymerase I and transcript release factor	Ptrf	LHIVERPYSGYPDASSEGPEPTPGEARATEE	MEDVTLHIVERPY(0.001)S(0.001)GY(0.001)PDAS(0.991)S(0.993)EGPEPT(0.013)PGEAR	CAVN1_RAT Caveolae-associated protein 1 OS=Rattus norvegicus OX=10116 GN=Cavin1 PE=1 SV=1	0.99253	S	3	___2	4.30265e-176	318.9	272.36	90.616	0.13819	535810000	NaN	22.8315	22.472	23.5783	23.1565	22.2737	-0.4218	-1.3046	SP	ST	WC	-0.325	0.19835	-1.3396	-2.47015	SP	ST	WC	-1.25266	1.14739	NaN	NaN	NaN	23.1053	22.8315	22.5929	NaN	22.0307	22.9134	NaN	23.5783	NaN
P85125	P85125	38	Polymerase I and transcript release factor	Ptrf	GPEPTPGEARATEEPSGTGSDELIKSDQVNG	ATEEPS(1)GT(1)GS(1)DELIK	CAVN1_RAT Caveolae-associated protein 1 OS=Rattus norvegicus OX=10116 GN=Cavin1 PE=1 SV=1	0.999997	S	2	___2	1.28968e-18	204.67	141.98	97.797	0.47143	1380500000	26.9065	NaN	26.9174	27.4832	NaN	27.526	WC	0.0428	SC	0.0109	-0.5767	NaN	-0.6086	WC	1.03011	SC	1.00758	-1.49143	NaN	-1.52478	26.9065	26.9629	26.5267	NaN	NaN	NaN	26.9174	NaN	NaN	27.4832	NaN	NaN
P85125	P85125	368	Polymerase I and transcript release factor	Ptrf	VGAERGAETDLLRGSSPDVHTLLEITEESDA	GAET(0.039)DLLRGS(0.972)S(0.987)PDVHT(0.002)LLEITEESDAVLVDKS(1)DS(1)D	CAVN1_RAT Caveolae-associated protein 1 OS=Rattus norvegicus OX=10116 GN=Cavin1 PE=1 SV=1	0.987025	S	3	___2	1.14482e-31	199.22	146.64	85.579	0.37183	11816000000	24.3747	25.0188	24.6	25.0209	24.1321	NaN	-0.8888	WC	0.6441	0.22535	-0.6462	0.8867	ST	-1.85164	WC	1.56276	1.16906	-1.56504	1.84894	ST	24.7311	24.3747	24.1779	25.0188	25.0447	24.5901	NaN	24.1953	25.0048	25.0209	25.0245	24.9847
P85125	P85125	391	Polymerase I and transcript release factor	Ptrf	EITEESDAVLVDKSDSD______________	GSSPDVHTLLEITEESDAVLVDKS(1)DS(1)D	CAVN1_RAT Caveolae-associated protein 1 OS=Rattus norvegicus OX=10116 GN=Cavin1 PE=1 SV=1	1	S	3	___1	7.86498e-79	240.12	204.24	194.24	0.23285	24758000000	24.3165	NaN	24.8681	NaN	24.2272	24.6807	WP	WT	SC	0.5516	SC	WP	0.1874	WP	WT	SC	1.46571	SC	WP	1.13871	24.3165	24.3577	24.0465	NaN	NaN	NaN	NaN	NaN	24.8681	NaN	NaN	NaN
Q66H76	Q66H76	316	Paxillin	Pxn	SLSDFKFMAQGKTGSSSPPGGLSKPGSQLDS	T(0.036)GS(0.163)S(0.758)S(0.043)PPGGLSKPGSQLDSMLGSLQSDLNK	PAXI_RAT Paxillin OS=Rattus norvegicus OX=10116 GN=Pxn PE=1 SV=1	0.757926	S	3	___2	3.99881e-07	130.2	111.43	130.2	0.87278	605730000	NaN	NaN	23.4153	NaN	23.7059	23.0495	WP	WT	NaN	ST	NaN	WP	0.3658	WP	WT	NaN	ST	NaN	WP	1.2886	NaN	NaN	NaN	NaN	NaN	NaN	23.6153	23.2153	NaN	NaN	NaN	NaN
Q66H76	Q66H76	335	Paxillin	Pxn	GGLSKPGSQLDSMLGSLQSDLNKLGVATVAK	T(0.261)GS(0.262)S(0.232)S(0.232)PPGGLS(0.002)KPGS(0.011)QLDS(0.016)MLGS(0.975)LQS(0.009)DLNK	PAXI_RAT Paxillin OS=Rattus norvegicus OX=10116 GN=Pxn PE=1 SV=1	0.97495	S	3	___2	4.2857e-07	101.56	77.246	78.991	0.50671	106310000	NaN	23.672	23.4153	22.7718	23.3881	23.0495	0.6163	0.2777	SP	ST	WC	0.28395	0.3658	1.53294	1.21226	SP	ST	WC	1.21752	1.2886	NaN	NaN	NaN	23.5667	NaN	23.7774	23.6153	23.2153	NaN	NaN	22.7718	NaN
A0A8I5YCC4	A0A8I5YCC4	131	CapZ-interacting protein	Rcsd1	QANLAFDPAALLPGASPKSPGLKAMVSPFHS	LQANLAFDPAALLPGAS(1)PKS(1)PGLK	A0A8I5YCC4_RAT RCSD domain containing 1 OS=Rattus norvegicus OX=10116 GN=Rcsd1 PE=1 SV=1	1	S	3	___2	8.02468e-05	106.73	77.351	53.758	0.96634	95069000	21.8668	22.7833	21.9375	22.9174	22.4101	22.1232	-0.5073	-0.79425	0.91645	0.0707	-1.0506	0.37315	-0.18565	-1.42139	-1.73418	1.88747	1.05023	-2.07139	1.29518	-1.13733	21.6791	22.0598	21.8668	23.024	NaN	22.5425	21.705	NaN	22.17	22.6523	22.9174	23.3852
A0A8I5YCC4	A0A8I5YCC4	134	CapZ-interacting protein	Rcsd1	LAFDPAALLPGASPKSPGLKAMVSPFHSPPS	LQANLAFDPAALLPGAS(1)PKS(1)PGLK	A0A8I5YCC4_RAT RCSD domain containing 1 OS=Rattus norvegicus OX=10116 GN=Rcsd1 PE=1 SV=1	1	S	3	___2	8.02468e-05	106.73	77.351	53.758	0.96634	95069000	21.8668	22.7833	21.9375	22.9174	22.4101	22.1232	-0.5073	-0.79425	0.91645	0.0707	-1.0506	0.37315	-0.18565	-1.42139	-1.73418	1.88747	1.05023	-2.07139	1.29518	-1.13733	21.6791	22.0598	21.8668	23.024	NaN	22.5425	21.705	NaN	22.17	22.6523	22.9174	23.3852
A0A8I5YCC4	A0A8I5YCC4	146	CapZ-interacting protein	Rcsd1	SPKSPGLKAMVSPFHSPPSTPSSPGIRSHPG	AMVSPFHS(1)PPS(0.001)T(0.001)PS(0.311)S(0.688)PGIR	A0A8I5YCC4_RAT RCSD domain containing 1 OS=Rattus norvegicus OX=10116 GN=Rcsd1 PE=1 SV=1	0.999607	S	3	___3	0.000709054	131.56	93.543	123.17	-0.22614	304600000	NaN	22.9949	22.0454	NaN	22.3224	22.0619	WP	WT	SP	ST	NaN	0.67255	-0.0165	WP	WT	SP	ST	NaN	1.59389	-1.0115	NaN	NaN	NaN	22.9949	NaN	NaN	20.812	NaN	23.2788	NaN	NaN	NaN
A0A8I5YCC4	A0A8I5YCC4	153	CapZ-interacting protein	Rcsd1	KAMVSPFHSPPSTPSSPGIRSHPGEAEEVPV	AMVS(0.002)PFHS(0.998)PPS(0.001)T(0.001)PS(0.064)S(0.934)PGIR	A0A8I5YCC4_RAT RCSD domain containing 1 OS=Rattus norvegicus OX=10116 GN=Rcsd1 PE=1 SV=1	0.934352	S	3	___3	0.000709054	131.56	93.543	114.39	-0.33112	136770000	NaN	22.9949	22.0454	NaN	22.3224	22.0619	WP	WT	SP	ST	NaN	0.67255	-0.0165	WP	WT	SP	ST	NaN	1.59389	-1.0115	NaN	NaN	NaN	22.9949	NaN	NaN	20.812	NaN	23.2788	NaN	NaN	NaN
Q66H98	Q66H98	27	Serum deprivation-response protein	Sdpr	QHPNTDMLQEKPSNPSPMPSSTPSPSLNLGS	FQHPNTDMLQEKPS(0.001)NPS(0.914)PMPS(0.029)S(0.041)T(0.012)PS(0.004)PSLNLGSTEEAIR	CAVN2_RAT Caveolae-associated protein 2 OS=Rattus norvegicus OX=10116 GN=Cavin2 PE=1 SV=3	0.913547	S	4	___1	1.82744e-10	103.39	73.018	103.39	-0.072714	448250000	NaN	25.2547	25.5212	23.2737	25.5373	24.8285	2.2636	1.5548	SP	ST	WC	-0.2826	0.6927	4.80188	2.93793	SP	ST	WC	-1.21639	1.61631	NaN	NaN	NaN	25.5173	25.2547	24.9785	25.1097	25.5212	26.5053	23.2737	NaN	NaN
Q66H98	Q66H98	191	Serum deprivation-response protein	Sdpr	VPSTAEGKELADENKSLEETLHNVDLSSDDE	ELADENKS(0.987)LEET(0.876)LHNVDLS(0.268)S(0.869)DDELPGDEEALEDSAEEK	CAVN2_RAT Caveolae-associated protein 2 OS=Rattus norvegicus OX=10116 GN=Cavin2 PE=1 SV=3	0.986821	S	4	___2	2.46722e-23	146.32	120.54	76.274	-0.63807	8196100000	NaN	23.3764	NaN	23.8281	24.0533	23.7575	0.2252	-0.0706	SP	NaN	WC	-0.67695	WT	1.16894	-1.05015	SP	NaN	WC	-1.59876	WT	NaN	NaN	NaN	23.3429	23.4098	NaN	NaN	NaN	NaN	NaN	23.8281	NaN
Q66H98	Q66H98	195	Serum deprivation-response protein	Sdpr	AEGKELADENKSLEETLHNVDLSSDDELPGD	ELADENKS(0.987)LEET(0.987)LHNVDLS(0.513)S(0.513)DDELPGDEEALEDSAEEK	CAVN2_RAT Caveolae-associated protein 2 OS=Rattus norvegicus OX=10116 GN=Cavin2 PE=1 SV=3	0.986642	T	4	___2	3.42841e-23	147.54	121.27	78.22	0.92852	11999000000	NaN	23.2769	NaN	23.8281	23.7621	23.7575	-0.06605	-0.0706	SP	NaN	WC	-0.4851	WT	-1.04685	-1.05015	SP	NaN	WC	-1.39968	WT	NaN	NaN	NaN	23.3429	NaN	23.211	NaN	NaN	NaN	NaN	23.8281	NaN
Q66H98	Q66H98	286	Serum deprivation-response protein	Sdpr	KKSLTPNHQKASSGKSSPFKVSPLSFGRKKI	AS(0.805)S(0.195)GKS(0.988)S(0.042)PFKVS(0.97)PLSFGR	CAVN2_RAT Caveolae-associated protein 2 OS=Rattus norvegicus OX=10116 GN=Cavin2 PE=1 SV=3	0.988292	S	3	___3	4.26891e-11	192.23	131	130.81	-0.1743	2105800000	25.0562	NaN	25.2273	25.4534	25.5545	25.764	0.10115	0.3106	SC	0.17105	-0.39715	WP	-0.5367	1.07263	1.24022	SC	1.12588	-1.3169	WP	-1.45065	NaN	25.1275	24.985	NaN	NaN	NaN	25.1192	NaN	25.3354	25.2003	25.4534	25.5422
Q66H98	Q66H98	326	Serum deprivation-response protein	Sdpr	ETKLEEQVQDDHEEGSFTEGLSEASLPSGLL	LEEQVQDDHEEGS(0.871)FT(0.123)EGLS(0.006)EAS(0.001)LPSGLLEGSAEDAEK	CAVN2_RAT Caveolae-associated protein 2 OS=Rattus norvegicus OX=10116 GN=Cavin2 PE=1 SV=3	0.870736	S	4	___1	8.0818e-18	133.34	100.85	81.322	0.89038	4414900000	26.5261	NaN	25.1716	27.4775	24.7063	26.5909	-2.7712	-0.88655	SC	-1.3545	-0.9514	WP	-1.41935	-6.82676	-1.84875	SC	-2.55708	-1.93375	WP	-2.67465	25.5307	26.8996	26.5261	NaN	NaN	NaN	NaN	NaN	25.1716	29.6578	25.2972	NaN
Q66H98	Q66H98	328	Serum deprivation-response protein	Sdpr	KLEEQVQDDHEEGSFTEGLSEASLPSGLLEG	LEEQVQDDHEEGS(0.115)FT(0.833)EGLS(0.038)EAS(0.013)LPSGLLEGSAEDAEK	CAVN2_RAT Caveolae-associated protein 2 OS=Rattus norvegicus OX=10116 GN=Cavin2 PE=1 SV=3	0.832777	T	4	___3	8.0818e-18	133.34	100.85	77.147	0.011296	1531200000	24.0033	24.3272	24.4372	24.3676	NaN	24.0106	WC	-0.357	0.32395	0.43395	-0.36435	SP	0.4266	WC	-1.28076	1.25175	1.35093	-1.2873	SP	1.34406	NaN	23.7762	24.2303	24.3903	24.2641	NaN	NaN	24.5811	24.2933	24.3676	NaN	NaN
Q66H98	Q66H98	332	Serum deprivation-response protein	Sdpr	QVQDDHEEGSFTEGLSEASLPSGLLEGSAED	LEEQVQDDHEEGS(0.505)FT(0.505)EGLS(0.989)EAS(0.984)LPS(0.018)GLLEGSAEDAEK	CAVN2_RAT Caveolae-associated protein 2 OS=Rattus norvegicus OX=10116 GN=Cavin2 PE=1 SV=3	0.988795	S	3	___2	1.74808e-09	99.603	79.835	97.55	-0.16717	482920000	NaN	24.3142	NaN	24.3532	NaN	24.4401	WC	0.0869	SP	NaN	WC	SP	WT	WC	1.06209	SP	NaN	WC	SP	WT	NaN	NaN	NaN	NaN	24.3142	NaN	NaN	NaN	NaN	NaN	NaN	24.3532
Q66H98	Q66H98	338	Serum deprivation-response protein	Sdpr	EEGSFTEGLSEASLPSGLLEGSAEDAEKSAL	LEEQVQDDHEEGS(0.784)FT(0.784)EGLS(0.744)EAS(0.695)LPS(0.991)GLLEGS(0.002)AEDAEK	CAVN2_RAT Caveolae-associated protein 2 OS=Rattus norvegicus OX=10116 GN=Cavin2 PE=1 SV=3	0.991122	S	3	___3	2.65661e-10	107.32	83.88	56.252	-0.18634	164130000	NaN	22.8868	22.836	NaN	22.8981	NaN	WP	NaN	SP	ST	NaN	-0.0113	ST	WP	NaN	SP	ST	NaN	-1.00786	ST	NaN	NaN	NaN	NaN	22.8868	NaN	22.3441	NaN	23.3278	NaN	NaN	NaN
Q66H98	Q66H98	367	Serum deprivation-response protein	Sdpr	ALRGNNSGVGSNADLTIEEDEEEESVALQQA	GNNSGVGS(0.009)NADLT(0.991)IEEDEEEESVALQQAQQVR	CAVN2_RAT Caveolae-associated protein 2 OS=Rattus norvegicus OX=10116 GN=Cavin2 PE=1 SV=3	0.990819	T	4	___2	2.04112e-13	140.42	114.7	123.89	-0.47598	488210000	NaN	24.1795	NaN	NaN	22.9292	NaN	WP	NaN	SP	NaN	NaN	1.25035	NaN	WP	NaN	SP	NaN	NaN	2.37899	NaN	NaN	NaN	NaN	24.1401	24.219	NaN	NaN	NaN	NaN	NaN	NaN	NaN
D3ZDQ9	D3ZDQ9	377	Alpha-sarcoglycan	Sgca	MFNVRTGERLPPRVDSAQMPLILDQH_____	VDS(1)AQMPLILDQH	D3ZDQ9_RAT Sarcoglycan, alpha OS=Rattus norvegicus OX=10116 GN=Sgca PE=1 SV=1	1	S	2	___1	0.000558808	155.26	105.11	140.68	0.019051	426710000	NaN	22.4521	22.8011	22.9375	23.2309	22.8781	0.2934	-0.0594	SP	ST	WC	-0.7788	-0.077	1.22553	-1.04203	SP	ST	WC	-1.7157	-1.05482	NaN	NaN	NaN	21.9157	22.9827	22.4521	23.0241	22.2976	22.8011	22.9143	22.9375	23.2126
P53987	P53987	459	Monocarboxylate transporter 1	Slc16a1	EQKAEEKKRDGKEDETSTDVDEKPKKTMKET	DGKEDET(0.905)S(0.421)T(0.675)DVDEKPK	MOT1_RAT Monocarboxylate transporter 1 OS=Rattus norvegicus OX=10116 GN=Slc16a1 PE=1 SV=1	0.904577	T	2	___2	0.002008	146.81	58.524	146.81	-0.062037	217850000	NaN	19.6311	18.6819	20.9321	20.455	19.8961	-0.4771	-1.03605	SP	ST	WC	-0.82395	-1.21415	-1.39194	-2.05061	SP	ST	WC	-1.77025	-2.32004	NaN	NaN	NaN	19.512	NaN	19.7501	NaN	NaN	18.6819	21.0284	20.8358	NaN
P53987	P53987	484	Monocarboxylate transporter 1	Slc16a1	KTMKETQSPAPLQNSSGDPAEEESPV_____	ETQSPAPLQNS(0.204)S(0.794)GDPAEEES(0.001)PV	MOT1_RAT Monocarboxylate transporter 1 OS=Rattus norvegicus OX=10116 GN=Slc16a1 PE=1 SV=1	0.7943	S	2	___1	0.000251837	115.1	50.58	101.75	0.61739	62471000	NaN	23.3744	22.5461	22.7675	22.879	NaN	0.1115	WC	SP	ST	WC	0.49545	ST	1.08035	WC	SP	ST	WC	1.40976	ST	NaN	NaN	NaN	NaN	23.2776	23.4713	NaN	22.5461	NaN	NaN	22.7675	NaN
Q925F0	Q925F0	36	Small muscular protein	Smpx	GAFRPGAGQPPRRKESTPGTAEGAPATPEEK	RKES(1)TPGTAEGAPAT(1)PEEK	SMPX_RAT Small muscular protein OS=Rattus norvegicus OX=10116 GN=Smpx PE=1 SV=1	0.99995	S	2	___2	1.16256e-245	351.02	268.08	243.21	-0.76491	11327000000	24.291	24.1372	23.2737	23.5952	23.6838	23.7794	0.0886	0.1842	-0.1538	-1.0173	0.6958	0.4534	-0.5057	1.06334	1.13619	-1.1125	-2.02413	1.61978	1.36926	-1.41981	24.0571	24.291	24.6389	23.5765	24.4688	24.1372	23.1916	23.2737	23.3971	23.4312	23.5952	23.8234
Q925F0	Q925F0	37	Small muscular protein	Smpx	AFRPGAGQPPRRKESTPGTAEGAPATPEEKK	RKES(0.008)T(0.992)PGTAEGAPATPEEK	SMPX_RAT Small muscular protein OS=Rattus norvegicus OX=10116 GN=Smpx PE=1 SV=1	0.992164	T	3	___1	2.78923e-69	259.81	178.68	154.46	-0.63837	17592000000	30.3561	30.2529	30.4062	30.1722	29.8089	NaN	-0.3633	WC	-0.10315	0.05015	0.18385	0.444	ST	-1.28636	WC	-1.07412	1.03537	1.13591	1.36037	ST	NaN	30.4232	30.2889	30.0891	30.3125	30.2529	30.4871	NaN	30.3253	30.3105	21.0623	30.1722
Q925F0	Q925F0	47	Small muscular protein	Smpx	RRKESTPGTAEGAPATPEEKKPVPGMKKFPG	RKES(0.2)T(0.786)PGT(0.014)AEGAPAT(1)PEEK	SMPX_RAT Small muscular protein OS=Rattus norvegicus OX=10116 GN=Smpx PE=1 SV=1	1	T	3	___2	1.01409e-55	243.21	145.39	161.91	0.86407	1995900000	24.291	24.1372	23.2737	23.5952	23.6838	23.7794	0.0886	0.1842	-0.1538	-1.0173	0.6958	0.4534	-0.5057	1.06334	1.13619	-1.1125	-2.02413	1.61978	1.36926	-1.41981	24.0571	24.291	24.6389	23.5765	24.4688	24.1372	23.1916	23.2737	23.3971	23.4312	23.5952	23.8234
O35413	O35413	138	Sorbin and SH3 domain-containing protein 2	Sorbs2	IIMPHGRSLDSAETYSQHAQSLDGTMGSSIP	SLDS(0.003)AET(0.011)Y(0.116)S(0.782)QHAQS(0.088)LDGTMGSSIPLYR	SRBS2_RAT Sorbin and SH3 domain-containing protein 2 OS=Rattus norvegicus OX=10116 GN=Sorbs2 PE=1 SV=2	0.78231	S	3	___1	1.06694e-23	181.83	137.21	130.98	0.53303	157150000	NaN	24.7542	23.8525	NaN	23.3029	23.4381	WP	WT	SP	ST	NaN	1.4513	0.4144	WP	WT	SP	ST	NaN	2.73454	1.33274	NaN	NaN	NaN	24.7542	25.0514	24.4403	NaN	NaN	23.8525	NaN	NaN	NaN
O35413	O35413	354	Sorbin and SH3 domain-containing protein 2	Sorbs2	SSSASMAGDFRKRRKSEPAVGPPRGLGDHSS	RKS(1)EPAVGPPR	SRBS2_RAT Sorbin and SH3 domain-containing protein 2 OS=Rattus norvegicus OX=10116 GN=Sorbs2 PE=1 SV=2	1	S	3	___1	0.00373763	134.06	75.828	89.507	0.76514	3035000000	25.7621	25.1418	24.5495	24.2145	24.2152	24.185	0.0007	-0.0295	-0.6203	-1.2126	1.5476	0.9266	0.3645	1.00049	-1.02066	-1.53719	-2.31755	2.9233	1.90079	1.28744	25.0832	25.8278	25.7621	24.7993	25.1418	25.4604	24.5495	24.6895	24.2571	23.9962	24.2145	24.5116
O35413	O35413	397	Sorbin and SH3 domain-containing protein 2	Sorbs2	SSSTFTTSFISSSPSSPSRAQGGDDSKMCPP	ADLPGSSSTFTTSFIS(0.001)S(0.995)S(0.005)PS(0.001)S(0.995)PS(0.003)R	SRBS2_RAT Sorbin and SH3 domain-containing protein 2 OS=Rattus norvegicus OX=10116 GN=Sorbs2 PE=1 SV=2	0.995154	S	2	___1	0	367.77	298.52	359.99	0.62584	5807000000	26.1073	27.4227	26.7001	26.3624	26.2505	26.4325	-0.1119	0.0701	1.3154	0.5928	-0.2551	1.1722	0.2676	-1.08065	1.04979	2.48871	1.50817	-1.19342	2.25355	1.2038	26.4515	26.0203	26.1073	27.4227	27.3519	27.5431	26.8543	26.7001	26.6428	26.3624	26.2357	26.3947
O35413	O35413	397	Sorbin and SH3 domain-containing protein 2	Sorbs2	SSSTFTTSFISSSPSSPSRAQGGDDSKMCPP	ADLPGSSSTFTTSFIS(0.001)S(0.995)S(0.005)PS(0.001)S(0.995)PS(0.003)R	SRBS2_RAT Sorbin and SH3 domain-containing protein 2 OS=Rattus norvegicus OX=10116 GN=Sorbs2 PE=1 SV=2	0.995154	S	2	___2	0	367.77	298.52	359.99	0.62584	5807000000	26.572	27.1535	26.3163	26.2734	26.0953	26.0393	-0.1781	-0.2341	0.5815	-0.2557	0.2986	1.0582	0.277	-1.13139	-1.17617	1.4964	-1.19391	1.22995	2.08233	1.21167	26.572	26.3672	26.6433	26.7452	27.1535	27.1591	26.183	26.3757	26.3163	26.1743	26.4702	26.2734
A0A8I6AWM3	A0A8I6AWM3	2081		Sptb	AALEKPTTLELKERQTPDRPTEEPGPQEEEG	ERQT(0.996)PDRPT(0.003)EEPGPQEEEGETAGEAPQVHHAATER	A0A8I6AWM3_RAT Spectrin beta chain OS=Rattus norvegicus OX=10116 GN=Sptb PE=1 SV=1	0.996216	T	4	___1	3.76311e-09	103.92	60.612	59.352	-0.63556	103250000	NaN	21.7891	22.0083	22.9473	22.8799	23.0145	-0.0674	0.0672	SP	ST	WC	-1.0908	-1.00625	-1.04783	1.04768	SP	ST	WC	-2.12992	-2.00868	NaN	NaN	NaN	21.7891	NaN	NaN	21.7371	NaN	22.2794	22.9957	22.7189	22.9473
G3V6S0	G3V6S0	2158		Sptbn1	ETSEMVNGAAEQRTSSKESSPVPSPTSDRKA	T(0.016)S(0.023)S(0.961)KES(0.021)S(0.979)PVPS(0.671)PT(0.303)S(0.027)DRK	G3V6S0_RAT Spectrin beta chain OS=Rattus norvegicus OX=10116 GN=Sptbn1 PE=1 SV=4	0.961155	S	2	___3	1.95657e-79	263.19	189.47	207.1	-0.78892	2117000000	26.0888	26.0284	25.776	26.2819	26.0471	23.9226	-0.2348	-2.35925	-0.0604	-0.3128	-0.1931	-0.0187	1.85335	-1.17674	-5.13104	-1.04275	-1.24212	-1.14322	-1.01305	3.61338	26.0293	26.1695	26.0888	25.5631	26.0284	26.1712	22.1037	25.8824	25.776	26.141	26.2819	26.4482
G3V6S0	G3V6S0	2166		Sptbn1	AAEQRTSSKESSPVPSPTSDRKAKSALPAQS	T(0.063)S(0.079)S(0.841)KES(0.152)S(0.865)PVPS(0.999)PTSDRK	G3V6S0_RAT Spectrin beta chain OS=Rattus norvegicus OX=10116 GN=Sptbn1 PE=1 SV=4	0.9994	S	3	___2	1.95657e-79	263.19	189.47	115.31	0.13235	2786200000	22.6395	22.7406	NaN	NaN	22.4093	20.3152	WP	WT	0.10105	SC	SC	0.3313	WT	WP	WT	1.07255	SC	SC	1.25815	WT	22.5979	22.6812	NaN	22.4882	NaN	22.993	NaN	NaN	NaN	NaN	NaN	NaN
G3V6S0	G3V6S0	2338		Sptbn1	AQTLPTSVVTITSESSPGKREKDKEKDKEKR	AQTLPTSVVTIT(0.015)S(0.009)ES(0.207)S(0.768)PGKR	G3V6S0_RAT Spectrin beta chain OS=Rattus norvegicus OX=10116 GN=Sptbn1 PE=1 SV=4	0.768239	S	3	___1	2.77079e-22	195.13	142.77	158.35	0.46273	189560000	NaN	24.8181	25.1055	NaN	24.7396	25.08	WP	WT	SP	ST	NaN	0.0785	0.02545	WP	WT	SP	ST	NaN	1.05592	1.0178	NaN	NaN	NaN	24.8181	NaN	NaN	25.2009	25.01	NaN	NaN	NaN	NaN
A0A8I6GFU3	A0A8I6GFU3	327	Supervilin	Svil	RSPKHIPSSPLQQPASPSLPGDSPLSTEARA	HIPSSPLQQPAS(0.998)PS(0.002)LPGDSPLSTEAR	A0A8I6GFU3_RAT Supervillin OS=Rattus norvegicus OX=10116 GN=Svil PE=1 SV=1	0.998302	S	3	___2	7.09315e-18	172.37	138.95	160.12	0.39308	292880000	NaN	23.3253	22.9678	23.9876	23.2501	NaN	-0.7375	WC	SP	ST	WC	0.07515	ST	-1.66728	WC	SP	ST	WC	1.05347	ST	NaN	NaN	NaN	23.4482	23.2023	NaN	23.1038	NaN	22.8318	NaN	NaN	23.9876
A0A8I6GFU3	A0A8I6GFU3	329	Supervilin	Svil	PKHIPSSPLQQPASPSLPGDSPLSTEARAST	HIPSSPLQQPAS(0.007)PS(0.99)LPGDS(0.002)PLSTEAR	A0A8I6GFU3_RAT Supervillin OS=Rattus norvegicus OX=10116 GN=Svil PE=1 SV=1	0.990382	S	3	___1	2.98478e-14	166.43	127.26	159.59	1.0139	247100000	24.2883	NaN	24.2284	24.042	23.7813	NaN	-0.26065	WC	SC	-0.0599	0.2463	WP	ST	-1.19802	WC	SC	-1.04239	1.18616	WP	ST	24.2883	23.8748	24.5368	NaN	NaN	NaN	NaN	24.0843	24.3725	24.023	NaN	24.061
A0A8I6GFU3	A0A8I6GFU3	938	Supervilin	Svil	ASAVAPTYAGDLRKPSVDNSASAPDYKSPSP	KPS(1)VDNSASAPDYK	A0A8I6GFU3_RAT Supervillin OS=Rattus norvegicus OX=10116 GN=Svil PE=1 SV=1	1	S	2	___2	4.3876e-35	230.82	155.31	219.03	0.32536	325060000	NaN	23.107	22.4838	22.7122	22.3473	22.4321	-0.36495	-0.2802	SP	ST	WC	0.7597	0.05175	-1.28784	-1.21436	SP	ST	WC	1.69314	1.03652	NaN	NaN	NaN	22.7265	23.107	23.1179	22.8412	22.3867	22.4838	21.8664	NaN	23.5581
A0A8I6GFU3	A0A8I6GFU3	952	Supervilin	Svil	PSVDNSASAPDYKSPSPVENSDSPVRSILKP	SPS(1)PVENSDSPVR	A0A8I6GFU3_RAT Supervillin OS=Rattus norvegicus OX=10116 GN=Svil PE=1 SV=1	0.999997	S	2	___2	3.70505e-11	193.45	138.35	152	-0.47759	413430000	NaN	23.107	22.4838	22.7122	22.3473	22.4321	-0.36495	-0.2802	SP	ST	WC	0.7597	0.05175	-1.28784	-1.21436	SP	ST	WC	1.69314	1.03652	NaN	NaN	NaN	22.7265	23.107	23.1179	22.8412	22.3867	22.4838	21.8664	NaN	23.5581
A0A8I6GFU3	A0A8I6GFU3	994	Supervilin	Svil	SKGMPEESGETESKNSLTAAAEDSHIQTRGA	GMPEES(0.337)GET(0.337)ES(0.337)KNS(0.977)LT(0.012)AAAEDSHIQTR	A0A8I6GFU3_RAT Supervillin OS=Rattus norvegicus OX=10116 GN=Svil PE=1 SV=1	0.976798	S	3	___2	2.13098e-05	98.015	72.064	96.052	-0.53868	121280000	NaN	23.6233	22.9922	22.8831	23.3899	23.4385	0.5068	0.5554	SP	ST	WC	0.2334	-0.4463	1.4209	1.46958	SP	ST	WC	1.1756	-1.36254	NaN	NaN	NaN	23.8613	23.3853	NaN	22.8688	23.1156	NaN	NaN	22.8831	NaN
A0A8I6ADE8	A0A8I6ADE8	315	Syncoilin	Sync	TQSDGHFLQESRRLSTQFENLMAESRQGLED	RLS(0.182)T(0.818)QFENLMAESR	A0A8I6ADE8_RAT Syncoilin, intermediate filament protein OS=Rattus norvegicus OX=10116 GN=Sync PE=4 SV=1	0.817821	T	3	___1	6.61461e-10	155.24	79.798	77.137	-0.93098	109180000	NaN	22.8128	23.1222	22.8725	22.8704	23.1526	-0.00215	0.2801	SP	ST	WC	-0.0576	-0.0304	-1.00149	1.21428	SP	ST	WC	-1.04073	-1.0213	NaN	NaN	NaN	22.7804	NaN	22.8451	23.2896	23.1156	23.1222	NaN	22.7024	23.0426
G3V9G5	G3V9G5	777	Synemin	Synm	FSTPFQVEEVDDVSPSPKGFIEEEEGEGETH	VEFSTPFQVEEVDDVS(1)PS(1)PK	G3V9G5_RAT RCG24674, isoform CRA_b OS=Rattus norvegicus OX=10116 GN=Synm PE=1 SV=2	1	S	2	___1	2.31079e-30	210.29	162.37	196.76	-1.2517	280540000	NaN	23.5425	23.1359	23.9924	23.3703	NaN	-0.6221	WC	SP	ST	WC	0.1722	ST	-1.53911	WC	SP	ST	WC	1.12678	ST	NaN	NaN	NaN	23.2247	23.903	23.5425	NaN	23.1644	23.1074	23.9924	23.9321	24.1404
G3V9G5	G3V9G5	1073	Synemin	Synm	AGGFLFKRWATRELYSPSGEKDDTDRVFHSS	ELYS(1)PSGEKDDTDR	G3V9G5_RAT RCG24674, isoform CRA_b OS=Rattus norvegicus OX=10116 GN=Synm PE=1 SV=2	0.999904	S	2	___1	2.32424e-07	186.29	121	182.37	1.4498	181490000	21.3504	22.1347	21.3189	22.0471	22.3355	22.363	0.2884	0.3159	0.7843	-0.0315	-0.6967	-0.2008	-1.0441	1.22129	1.24479	1.72226	-1.02207	-1.62079	-1.14934	-2.06208	21.3365	21.9628	21.3504	21.5981	22.1347	22.5497	21.3189	21.2959	21.5075	22.0471	22.0375	22.3855
G3V9G5	G3V9G5	1302	Synemin	Synm	EEDSGYTRVSLGRSTSIQHIDIVPQRYQASK	S(0.019)T(0.019)S(0.961)IQHIDIVPQR	G3V9G5_RAT RCG24674, isoform CRA_b OS=Rattus norvegicus OX=10116 GN=Synm PE=1 SV=2	0.961475	S	3	___1	0.00422666	102.97	72.888	102.97	0.039118	41836000	20.9294	21.56	NaN	21.4432	21.6006	21.9922	0.1574	0.549	0.63055	SC	-0.5138	-0.04065	WT	1.11528	1.46307	1.54816	SC	-1.42781	-1.02858	WT	20.9294	21.3946	20.3408	NaN	21.3758	21.7441	NaN	NaN	NaN	21.4432	21.3021	22.0911
D4A702	D4A702	549		Synpo2	RKEESVRMQSSVSESSFQMGRSLGSVPQQNG	MQSS(0.001)VS(0.029)ES(0.991)S(0.979)FQMGR	SYNP2_RAT Synaptopodin-2 OS=Rattus norvegicus OX=10116 GN=Synpo2 PE=1 SV=2	0.978837	S	2	___2	1.66069e-07	180.27	134.4	143.93	0.65307	52669000	NaN	23.3713	22.8833	23.2792	23.5256	NaN	0.2464	WC	SP	ST	WC	-0.1543	ST	1.18624	WC	SP	ST	WC	-1.11288	ST	NaN	NaN	NaN	NaN	23.166	23.5766	NaN	22.8833	NaN	23.2792	NaN	NaN
D3ZZ68	D3ZZ68	92		Synpo2l	GHQLVLTVRRVAEEGSVRSPSPGELQMLSPL	VAEEGS(0.853)VRS(0.072)PS(0.072)PGELQMLS(0.087)PLS(0.711)PLS(0.204)PEPPGAPVTQAPQPGSLR	D3ZZ68_RAT Synaptopodin 2-like OS=Rattus norvegicus OX=10116 GN=Synpo2l PE=1 SV=1	0.85285	S	4	___2	2.26928e-06	67.279	42.982	67.279	-1.1272	255570000	NaN	25.4372	25.6494	24.9168	NaN	24.9524	WC	0.0356	SP	ST	WC	SP	0.697	WC	1.02498	SP	ST	WC	SP	1.62113	NaN	NaN	NaN	NaN	25.4372	NaN	NaN	25.6668	25.632	NaN	24.9168	NaN
D3ZZ68	D3ZZ68	108		Synpo2l	VRSPSPGELQMLSPLSPLSPEPPGAPVTQAP	S(0.093)PS(0.379)PGELQMLS(0.534)PLS(0.949)PLS(0.045)PEPPGAPVTQAPQPGSLR	D3ZZ68_RAT Synaptopodin 2-like OS=Rattus norvegicus OX=10116 GN=Synpo2l PE=1 SV=1	0.949411	S	3	___2	1.56544e-07	98.636	74.349	98.636	0.91968	245520000	NaN	23.9374	23.3864	22.9492	22.2817	NaN	-0.6675	WC	SP	ST	WC	1.65575	ST	-1.58832	WC	SP	ST	WC	3.15087	ST	NaN	NaN	NaN	24.2379	NaN	23.637	22.9928	23.3864	24.0962	NaN	NaN	22.9492
D3ZZ68	D3ZZ68	130		Synpo2l	PGAPVTQAPQPGSLRSPPDSEAYYGETDSDV	S(0.999)PPDS(0.002)EAY(0.198)Y(0.796)GET(0.305)DS(0.7)DVDGPATHEKPR	D3ZZ68_RAT Synaptopodin 2-like OS=Rattus norvegicus OX=10116 GN=Synpo2l PE=1 SV=1	0.998813	S	3	___3	2.05233e-05	102.6	78.317	102.6	1.2009	29639000	NaN	21.0956	NaN	22.7915	22.2496	NaN	-0.5419	WC	SP	NaN	WC	-1.154	NaN	-1.45589	WC	SP	NaN	WC	-2.2253	NaN	NaN	NaN	NaN	21.0956	NaN	NaN	NaN	NaN	NaN	22.52	NaN	23.063
D3ZZ68	D3ZZ68	141		Synpo2l	GSLRSPPDSEAYYGETDSDVDGPATHEKPRR	SPPDSEAYY(0.001)GET(0.999)DS(1)DVDGPATHEKPR	D3ZZ68_RAT Synaptopodin 2-like OS=Rattus norvegicus OX=10116 GN=Synpo2l PE=1 SV=1	0.998819	T	4	___3	8.34394e-10	152.63	125.71	96.38	0.77798	1671600000	NaN	21.0956	NaN	22.7915	22.2496	NaN	-0.5419	WC	SP	NaN	WC	-1.154	NaN	-1.45589	WC	SP	NaN	WC	-2.2253	NaN	NaN	NaN	NaN	21.0956	NaN	NaN	NaN	NaN	NaN	22.52	NaN	23.063
D3ZZ68	D3ZZ68	143		Synpo2l	LRSPPDSEAYYGETDSDVDGPATHEKPRRTR	SPPDSEAYY(0.001)GET(0.999)DS(1)DVDGPATHEKPR	D3ZZ68_RAT Synaptopodin 2-like OS=Rattus norvegicus OX=10116 GN=Synpo2l PE=1 SV=1	0.999957	S	4	___3	6.55868e-40	210.71	172.41	96.38	0.77798	3459900000	NaN	21.0956	NaN	22.7915	22.2496	NaN	-0.5419	WC	SP	NaN	WC	-1.154	NaN	-1.45589	WC	SP	NaN	WC	-2.2253	NaN	NaN	NaN	NaN	21.0956	NaN	NaN	NaN	NaN	NaN	22.52	NaN	23.063
D3ZZ68	D3ZZ68	180		Synpo2l	PSLPGAPPDEVYLSDSPAEPAPVKTGSPSQG	GPPRPSLPGAPPDEVYLS(1)DS(1)PAEPAPVK	D3ZZ68_RAT Synaptopodin 2-like OS=Rattus norvegicus OX=10116 GN=Synpo2l PE=1 SV=1	0.999997	S	3	___1	1.21582e-18	171.03	111.75	152.02	-1.4634	7664800000	NaN	24.726	24.6451	24.6889	24.1692	24.1533	-0.5197	-0.5356	SP	ST	WC	0.5568	0.4918	-1.43366	-1.44954	SP	ST	WC	1.471	1.4062	NaN	NaN	NaN	NaN	NaN	24.726	NaN	24.504	24.7862	NaN	NaN	24.6889
D3ZZ68	D3ZZ68	893		Synpo2l	SGPPKTARVQEIRRFSTPAPQPTAEPLAPTV	RFS(1)T(1)PAPQPT(0.001)AEPLAPTVLAPR	D3ZZ68_RAT Synaptopodin 2-like OS=Rattus norvegicus OX=10116 GN=Synpo2l PE=1 SV=1	0.99969	S	3	___1	2.71286e-06	143.04	114.02	89.186	-0.27481	553310000	24.766	24.6075	24.4812	NaN	23.9646	24.8313	WP	WT	-0.1585	-0.2848	SC	0.6429	-0.3501	WP	WT	-1.11613	-1.21824	SC	1.56146	-1.27465	24.766	23.7604	25.3422	24.8695	24.6075	24.1684	24.4812	25.0412	24.3872	NaN	NaN	NaN
D3ZZ68	D3ZZ68	929		Synpo2l	ATTLDEPIWRAELASSPVPNPDHLESLRSFA	AELAS(0.151)S(0.848)PVPNPDHLESLR	D3ZZ68_RAT Synaptopodin 2-like OS=Rattus norvegicus OX=10116 GN=Synpo2l PE=1 SV=1	0.848315	S	3	___1	0.00103922	122.46	86.572	99.915	-1.2896	190230000	23.961	23.9104	23.6987	23.4875	NaN	23.2818	WC	-0.2057	-0.0506	-0.2623	0.4735	WP	0.4169	WC	-1.15325	-1.0357	-1.19939	1.38847	SP	1.33506	23.9616	NaN	23.9604	23.8634	24.0021	23.9104	23.2441	NaN	24.1533	NaN	23.1489	23.8261
A0A0G2K2P5	A0A0G2K2P5	617		Tjp1	WRFRGLRSSKRNLRKSREDLSAQPVQTKFPA	S(1)REDLSAQPVQTK	ZO1_RAT Tight junction protein ZO-1 OS=Rattus norvegicus OX=10116 GN=Tjp1 PE=1 SV=1	1	S	2	___1	1.26325e-11	201.4	113.96	201.4	0.33852	403340000	24.0648	23.6219	23.9132	23.4319	23.8683	24.5239	0.4364	1.092	-0.4428	-0.15155	0.63285	-0.24635	-0.6107	1.35322	2.13169	-1.35924	-1.11076	1.55063	-1.1862	-1.527	23.9665	24.163	NaN	23.6446	23.5993	NaN	23.6483	23.9132	24.2549	23.2779	23.4319	23.8273
Q62733	Q62733	67	Lamina-associated polypeptide 2, isoform beta	Tmpo	PLAAGANSKGPPDFSSDEEREPTPVLGSGAS	GPPDFS(0.997)S(0.997)DEEREPT(0.005)PVLGSGASVGR	LAP2_RAT Lamina-associated polypeptide 2, isoform beta OS=Rattus norvegicus OX=10116 GN=Tmpo PE=1 SV=3	0.997307	S	3	___2	0.00446372	69.952	41.084	55.846	4.0418	189020000	NaN	24.403	23.9495	22.8147	NaN	NaN	WC	WC	SP	ST	WC	SP	ST	WC	WC	SP	ST	WC	SP	ST	NaN	NaN	NaN	24.2044	24.6015	NaN	24.0213	23.8777	NaN	22.8147	NaN	NaN
Q62733	Q62733	74	Lamina-associated polypeptide 2, isoform beta	Tmpo	SKGPPDFSSDEEREPTPVLGSGASVGRGRGA	GPPDFS(0.503)S(0.503)DEEREPT(0.993)PVLGSGASVGR	LAP2_RAT Lamina-associated polypeptide 2, isoform beta OS=Rattus norvegicus OX=10116 GN=Tmpo PE=1 SV=3	0.992752	T	3	___1	0.0100892	72.167	48.566	69.548	2.1592	70172000	NaN	NaN	22.3866	NaN	22.2947	22.7754	WP	WT	NaN	ST	NaN	WP	-0.38885	WP	WT	NaN	ST	NaN	WP	-1.30935	NaN	NaN	NaN	NaN	NaN	NaN	NaN	NaN	22.3866	NaN	NaN	NaN
Q62733	Q62733	155	Lamina-associated polypeptide 2, isoform beta	Tmpo	LYEKKLLKLREQGAESRSSTPLPTVSSSAEN	LREQGAES(1)RS(0.993)S(0.503)T(0.503)PLPTVSSSAENTR	LAP2_RAT Lamina-associated polypeptide 2, isoform beta OS=Rattus norvegicus OX=10116 GN=Tmpo PE=1 SV=3	0.999791	S	3	___2	8.12485e-05	109.69	75.318	94.72	0.86792	684770000	NaN	24.7439	24.5104	24.6849	NaN	24.9987	WC	0.3138	SP	ST	WC	SP	-0.48835	WC	1.24298	SP	ST	WC	SP	-1.40284	NaN	NaN	NaN	NaN	24.7439	NaN	24.5496	24.4711	NaN	24.6849	NaN	NaN
Q62733	Q62733	183	Lamina-associated polypeptide 2, isoform beta	Tmpo	AENTRQNGSNDSDRYSDNDEDSKIELKLEKR	QNGS(0.02)NDS(0.165)DRY(0.851)S(0.963)DNDEDSKIELK	LAP2_RAT Lamina-associated polypeptide 2, isoform beta OS=Rattus norvegicus OX=10116 GN=Tmpo PE=1 SV=3	0.963329	S	3	___1	5.61586e-06	142.23	95.216	99.6	-0.3537	156160000	NaN	23.4093	23.503	NaN	23.6562	24.0558	WP	WT	SP	ST	NaN	-0.2469	-0.5528	WP	WT	SP	ST	NaN	-1.18665	-1.46693	NaN	NaN	NaN	23.4093	NaN	NaN	23.6373	23.4706	23.503	NaN	NaN	NaN
P23693	P23693	5	Troponin I, cardiac muscle	Tnni3	___________MADESSDAAGEPQPAPAPVR	ADES(1)S(1)DAAGEPQPAPAPVR	TNNI3_RAT Troponin I, cardiac muscle OS=Rattus norvegicus OX=10116 GN=Tnni3 PE=1 SV=2	1	S	3	___1	6.95983e-34	216.77	177.95	60.761	-1.7055	560600000	23.6581	23.4411	22.6459	22.8862	22.5998	NaN	-0.2864	WC	-0.21705	-1.01225	0.77195	0.8413	ST	-1.21959	WC	-1.16235	-2.01705	1.70758	1.79166	ST	NaN	23.4533	23.863	NaN	23.4411	NaN	22.9316	22.6459	22.3505	22.8862	22.6937	23.2614
P09739	P09739	227	Troponin T, fast skeletal muscle	Tnnt3	ETDKFEFGEKLKRQKYDITTLRSRIDQAQKH	QKY(0.982)DIT(0.039)T(0.086)LRS(0.893)R	TNNT3_RAT Troponin T, fast skeletal muscle OS=Rattus norvegicus OX=10116 GN=Tnnt3 PE=1 SV=2	0.98186	Y	2	___2	0.0348475	73.273	29.869	73.273	-0.84137	26929000	NaN	21.1934	20.6704	21.07	21.5398	21.6835	0.4698	0.6135	SP	ST	WC	-0.34645	-1.0131	1.38492	1.52997	SP	ST	WC	-1.27143	-2.01824	NaN	NaN	NaN	21.2722	21.1145	NaN	21.8344	20.2838	20.6704	21.07	NaN	NaN
A0A8I6A4G0	A0A8I6A4G0	154		Tns1	GSTPKNLEEAGSMRVSPSIQPQPQPQPQPIS	VS(0.995)PS(0.005)IQPQPQPQPQPISLSR	A0A8I6A4G0_RAT Tensin 1 OS=Rattus norvegicus OX=10116 GN=Tns1 PE=1 SV=1	0.994598	S	3	___1	1.2286e-15	185.3	143.25	181.64	0.67043	259020000	NaN	NaN	NaN	22.6771	22.9532	23.3061	0.2761	0.629	NaN	NaN	WC	WP	WT	1.21092	1.54649	NaN	NaN	WC	WP	WT	NaN	NaN	NaN	NaN	NaN	NaN	NaN	NaN	NaN	22.6771	22.5655	22.8704
A0A8I6A4G0	A0A8I6A4G0	574		Tns1	RPALSATPNHVEHTLSVSSDSGNSTASTKTD	PALSATPNHVEHTLS(0.956)VS(0.266)S(0.569)DS(0.166)GNS(0.029)T(0.011)AS(0.002)T(0.001)K	A0A8I6A4G0_RAT Tensin 1 OS=Rattus norvegicus OX=10116 GN=Tns1 PE=1 SV=1	0.956401	S	3	___1	3.79035e-09	124.99	92.093	91.213	-0.37297	690800000	22.8584	25.0302	23.0684	24.0708	NaN	25.0869	WC	1.01615	2.1718	0.21005	-1.21235	SP	-2.01845	WC	2.02251	4.50585	1.15673	-2.31715	SP	-4.05148	23.198	22.0845	22.8584	24.5193	25.0302	25.1539	21.6054	NaN	24.5315	23.6296	NaN	24.5119
A0A8I6A4G0	A0A8I6A4G0	886		Tns1	AETPIPALPEFPRAASQQEIEQSIETLNMLM	AAS(1)QQEIEQS(1)IETLNMLMLDLEPASAAAPLHK	A0A8I6A4G0_RAT Tensin 1 OS=Rattus norvegicus OX=10116 GN=Tns1 PE=1 SV=1	1	S	3	___1	1.37539e-23	164.8	138.61	161.85	0.24956	3447800000	24.7678	24.6718	24.7258	25.2973	24.5147	24.0173	-0.7826	-1.28	-0.09605	-0.04205	-0.52945	0.1571	0.7085	-1.72023	-2.42839	-1.06884	-1.02958	-1.44338	1.11504	1.6341	24.7642	24.7715	NaN	24.6718	24.8746	24.6278	24.7258	24.5034	24.7987	25.2973	25.4383	25.1046
A0A8I6A4G0	A0A8I6A4G0	990		Tns1	YQLHPAASNQSFRPKSPASSTFLPSPHSSAG	S(0.966)PAS(0.027)S(0.003)T(0.003)FLPSPHSSAGPQEPPASLPGLIAEPQLPLK	A0A8I6A4G0_RAT Tensin 1 OS=Rattus norvegicus OX=10116 GN=Tns1 PE=1 SV=1	0.965714	S	3	___1	3.17146e-10	106.09	76.993	63.837	1.4518	3694000000	27.1095	27.1466	27.393	26.713	26.8519	NaN	0.1389	WC	0.0371	0.2835	0.3965	0.2947	ST	1.10107	WC	1.02605	1.21714	1.31631	1.22663	ST	27.2689	27.0213	27.1095	26.9998	27.2934	NaN	27.3248	27.393	27.5271	26.8278	26.516	26.713
A0A8I6A4G0	A0A8I6A4G0	1034		Tns1	EPQLPLKETTSDTSRTPEEEPLNLEGLVAHR	ET(0.003)T(0.002)S(0.012)DT(0.012)S(0.012)RT(0.96)PEEEPLNLEGLVAHR	A0A8I6A4G0_RAT Tensin 1 OS=Rattus norvegicus OX=10116 GN=Tns1 PE=1 SV=1	0.959687	T	3	___1	1.90734e-27	202.86	151.33	130.52	0.0060155	48298000	NaN	NaN	NaN	23.388	23.3773	23.4854	-0.01065	0.09745	NaN	NaN	WC	WP	WT	-1.00741	1.06988	NaN	NaN	WC	WP	WT	NaN	NaN	NaN	NaN	NaN	NaN	NaN	NaN	NaN	23.5649	23.211	NaN
A0A8I6A4G0	A0A8I6A4G0	1077		Tns1	EPPAPLRRRAASDGQYENQSPEATSPRSPGV	RAAS(0.022)DGQY(0.976)ENQS(0.003)PEATSPR	A0A8I6A4G0_RAT Tensin 1 OS=Rattus norvegicus OX=10116 GN=Tns1 PE=1 SV=1	0.975508	Y	2	___2	0.00199999	121.99	61.896	121.99	-0.18273	78800000	NaN	24.4448	NaN	NaN	NaN	23.7889	NaN	WT	SP	NaN	NaN	SP	WT	NaN	WT	SP	NaN	NaN	SP	WT	NaN	NaN	NaN	NaN	NaN	24.4448	NaN	NaN	NaN	NaN	NaN	NaN
A0A8I6A4G0	A0A8I6A4G0	1081		Tns1	PLRRRAASDGQYENQSPEATSPRSPGVRSPV	AAS(1)DGQYENQS(1)PEATSPR	A0A8I6A4G0_RAT Tensin 1 OS=Rattus norvegicus OX=10116 GN=Tns1 PE=1 SV=1	1	S	2	___3	2.38866e-217	324.29	231.42	271.42	0.27754	1064500000	NaN	21.3025	21.4875	22.2964	21.8719	21.9268	-0.4245	-0.3696	SP	ST	WC	-0.56945	-0.4393	-1.34211	-1.29199	SP	ST	WC	-1.48396	-1.35595	NaN	NaN	NaN	21.0121	21.5928	NaN	NaN	NaN	21.4875	22.2964	21.9461	22.7286
A0A8I6A4G0	A0A8I6A4G0	1085		Tns1	RAASDGQYENQSPEATSPRSPGVRSPVQCVS	AASDGQYENQS(0.006)PEAT(0.806)S(0.237)PRS(0.95)PGVR	A0A8I6A4G0_RAT Tensin 1 OS=Rattus norvegicus OX=10116 GN=Tns1 PE=1 SV=1	0.806278	T	3	___1	0.000179234	118.66	81.008	83.236	-0.55592	228130000	NaN	23.0049	22.7943	NaN	NaN	NaN	NaN	NaN	SP	ST	NaN	SP	ST	NaN	NaN	SP	ST	NaN	SP	ST	NaN	NaN	NaN	NaN	23.0049	NaN	NaN	22.7102	22.8784	NaN	NaN	NaN
A0A8I6A4G0	A0A8I6A4G0	1085		Tns1	RAASDGQYENQSPEATSPRSPGVRSPVQCVS	AASDGQYENQS(0.006)PEAT(0.806)S(0.237)PRS(0.95)PGVR	A0A8I6A4G0_RAT Tensin 1 OS=Rattus norvegicus OX=10116 GN=Tns1 PE=1 SV=1	0.806278	T	3	___3	0.000179234	118.66	81.008	83.236	-0.55592	228130000	NaN	21.3025	21.4875	22.2964	21.8719	21.9268	-0.4245	-0.3696	SP	ST	WC	-0.56945	-0.4393	-1.34211	-1.29199	SP	ST	WC	-1.48396	-1.35595	NaN	NaN	NaN	21.0121	21.5928	NaN	NaN	NaN	21.4875	22.2964	21.9461	22.7286
A0A8I6A4G0	A0A8I6A4G0	1086		Tns1	AASDGQYENQSPEATSPRSPGVRSPVQCVSP	AASDGQYENQS(0.001)PEAT(0.073)S(0.94)PRS(0.986)PGVR	A0A8I6A4G0_RAT Tensin 1 OS=Rattus norvegicus OX=10116 GN=Tns1 PE=1 SV=1	0.93972	S	3	___3	7.32593e-05	114.49	67.667	107.41	-0.086509	406730000	NaN	21.3025	21.4875	22.2964	21.8719	21.9268	-0.4245	-0.3696	SP	ST	WC	-0.56945	-0.4393	-1.34211	-1.29199	SP	ST	WC	-1.48396	-1.35595	NaN	NaN	NaN	21.0121	21.5928	NaN	NaN	NaN	21.4875	22.2964	21.9461	22.7286
A0A8I6A4G0	A0A8I6A4G0	1089		Tns1	DGQYENQSPEATSPRSPGVRSPVQCVSPELA	AASDGQYENQS(0.001)PEAT(0.451)S(0.552)PRS(0.995)PGVR	A0A8I6A4G0_RAT Tensin 1 OS=Rattus norvegicus OX=10116 GN=Tns1 PE=1 SV=1	0.995109	S	3	___3	7.32593e-05	114.49	67.667	87.532	-0.14944	560150000	NaN	21.3025	21.4875	22.2964	21.8719	21.9268	-0.4245	-0.3696	SP	ST	WC	-0.56945	-0.4393	-1.34211	-1.29199	SP	ST	WC	-1.48396	-1.35595	NaN	NaN	NaN	21.0121	21.5928	NaN	NaN	NaN	21.4875	22.2964	21.9461	22.7286
A0A8I6A4G0	A0A8I6A4G0	1137		Tns1	SYKEAFEEMEGTSPSSPPPSVARSPPGLAKT	EAFEEMEGT(0.009)S(0.023)PS(0.206)S(0.762)PPPSVAR	A0A8I6A4G0_RAT Tensin 1 OS=Rattus norvegicus OX=10116 GN=Tns1 PE=1 SV=1	0.761852	S	2	___1	6.54488e-132	295.98	224.95	195.25	-0.60321	104570000	NaN	NaN	NaN	23.7344	23.9589	24.1251	0.2245	0.39065	NaN	NaN	WC	WP	WT	1.16837	1.31098	NaN	NaN	WC	WP	WT	NaN	NaN	NaN	NaN	NaN	NaN	NaN	NaN	NaN	NaN	23.7277	23.7411
A0A8I6A4G0	A0A8I6A4G0	1461		Tns1	SPGSPSLGRHLGGSGSVVPGSPSLDRHVAYG	HLGGS(0.141)GS(0.859)VVPGS(0.999)PS(0.001)LDR	A0A8I6A4G0_RAT Tensin 1 OS=Rattus norvegicus OX=10116 GN=Tns1 PE=1 SV=1	0.858556	S	2	___1	9.07244e-81	268.82	213.4	268.82	0.13024	976980000	NaN	24.7509	24.4122	24.5167	24.351	24.2838	-0.1657	-0.2329	NaN	NaN	NaN	0.3999	0.1284	-1.12171	-1.17519	NaN	NaN	NaN	1.31942	1.09308	NaN	NaN	NaN	NaN	24.7509	NaN	24.3793	24.4451	NaN	NaN	24.3897	24.6437
A0A8I6A4G0	A0A8I6A4G0	1468		Tns1	GRHLGGSGSVVPGSPSLDRHVAYGGYSTPED	HLGGS(1)GSVVPGS(0.007)PS(0.993)LDR	A0A8I6A4G0_RAT Tensin 1 OS=Rattus norvegicus OX=10116 GN=Tns1 PE=1 SV=1	0.992852	S	2	___2	2.34251e-65	256.66	206.12	254.71	0.96125	1535900000	NaN	27.6134	27.7309	NaN	27.2279	NaN	WP	NaN	SP	ST	NaN	0.3855	ST	WP	NaN	SP	ST	NaN	1.30631	ST	NaN	NaN	NaN	27.651	27.5758	NaN	NaN	27.6566	27.8051	NaN	NaN	NaN
A0A8I6A4G0	A0A8I6A4G0	1492		Tns1	GYSTPEDRRPTLSRQSSASGYQAPSTPSFPV	QS(0.804)S(0.088)AS(0.037)GY(0.035)QAPS(0.008)T(0.008)PS(0.008)FPVS(0.014)PAY(0.01)Y(0.01)PGLS(0.035)S(0.013)PAT(0.043)S(0.102)PS(0.683)PDS(0.103)AAFR	A0A8I6A4G0_RAT Tensin 1 OS=Rattus norvegicus OX=10116 GN=Tns1 PE=1 SV=1	0.803831	S	3	___2	3.48736e-05	64.53	36.667	54.305	-1.3325	74596000	NaN	NaN	23.4411	NaN	23.4133	23.2615	WP	WT	NaN	ST	NaN	WP	0.1795	WP	WT	NaN	ST	NaN	WP	1.13249	NaN	NaN	NaN	NaN	NaN	NaN	NaN	23.3638	23.5183	NaN	NaN	NaN
A0A8I6A4G0	A0A8I6A4G0	1599		Tns1	SHTLPDFSKYSMPDNSPETRAKVKFVQDTSK	YSMPDNS(0.992)PET(0.008)R	A0A8I6A4G0_RAT Tensin 1 OS=Rattus norvegicus OX=10116 GN=Tns1 PE=1 SV=1	0.99216	S	2	___1	0.00281945	118.87	98.579	92.112	-0.17973	31826000	NaN	20.8149	20.981	20.9017	21.0164	20.4556	0.11465	-0.44615	SP	ST	WC	-0.2015	0.5254	1.08271	-1.3624	SP	ST	WC	-1.14989	1.43933	NaN	NaN	NaN	20.8149	20.3517	21.279	20.6373	20.981	21.2131	20.9286	20.8749	NaN
Q5PQX1	Q5PQX1	155	Torsin-1A-interacting protein 1	Tor1aip1	QLSPATSGRGLRDAQSLSEDRGEDEPSSQPV	DAQS(1)LS(1)EDRGEDEPSSQPVTSQTVSK	TOIP1_RAT Torsin-1A-interacting protein 1 OS=Rattus norvegicus OX=10116 GN=Tor1aip1 PE=1 SV=1	1	S	3	___2	1.70982e-05	125.61	61.614	125.61	1.396	56961000	NaN	NaN	NaN	23.4642	23.9277	23.4116	0.4635	-0.0526	NaN	NaN	WC	WP	WT	1.37888	-1.03713	NaN	NaN	WC	WP	WT	NaN	NaN	NaN	NaN	NaN	NaN	NaN	NaN	NaN	23.0494	NaN	23.879
Q5PQX1	Q5PQX1	157	Torsin-1A-interacting protein 1	Tor1aip1	SPATSGRGLRDAQSLSEDRGEDEPSSQPVTS	DAQS(1)LS(1)EDRGEDEPSSQPVTSQTVSK	TOIP1_RAT Torsin-1A-interacting protein 1 OS=Rattus norvegicus OX=10116 GN=Tor1aip1 PE=1 SV=1	1	S	3	___1	1.06214e-41	214.6	151.03	125.61	1.396	303560000	NaN	NaN	NaN	24.5766	24.6045	24.4574	0.0279	-0.1192	NaN	NaN	WC	WP	WT	1.01953	-1.08613	NaN	NaN	WC	WP	WT	NaN	NaN	NaN	NaN	NaN	NaN	NaN	NaN	NaN	24.4163	24.5766	24.7663
Q5PQX1	Q5PQX1	157	Torsin-1A-interacting protein 1	Tor1aip1	SPATSGRGLRDAQSLSEDRGEDEPSSQPVTS	DAQS(1)LS(1)EDRGEDEPSSQPVTSQTVSK	TOIP1_RAT Torsin-1A-interacting protein 1 OS=Rattus norvegicus OX=10116 GN=Tor1aip1 PE=1 SV=1	1	S	3	___2	1.06214e-41	214.6	151.03	125.61	1.396	303560000	NaN	NaN	NaN	23.4642	23.9277	23.4116	0.4635	-0.0526	NaN	NaN	WC	WP	WT	1.37888	-1.03713	NaN	NaN	WC	WP	WT	NaN	NaN	NaN	NaN	NaN	NaN	NaN	NaN	NaN	23.0494	NaN	23.879
P04692	P04692	282	Tropomyosin alpha-1 chain	Tpm1	YKAISEELDHALNDMTSI_____________	AISEELDHALNDMT(0.975)S(0.025)I	TPM1_RAT Tropomyosin alpha-1 chain OS=Rattus norvegicus OX=10116 GN=Tpm1 PE=1 SV=3	0.975343	T	2	___1	7.48235e-67	261.45	179.19	171.36	1.9522	206970000	NaN	24.1408	19.3269	19.6512	NaN	25.8484	WC	6.19725	SP	ST	WC	SP	-6.52155	WC	73.3767	SP	ST	WC	SP	-91.8718	NaN	NaN	NaN	24.1408	NaN	NaN	NaN	19.3269	NaN	NaN	19.6512	NaN
P04692	P04692	283	Tropomyosin alpha-1 chain	Tpm1	KAISEELDHALNDMTSI______________	AISEELDHALNDMTS(1)I	TPM1_RAT Tropomyosin alpha-1 chain OS=Rattus norvegicus OX=10116 GN=Tpm1 PE=1 SV=3	0.999955	S	2	___1	0	358.73	296.04	232.53	-0.16	544130000000	34.7825	29.1132	34.6898	34.6817	34.7234	34.6384	0.0417	-0.0433	-5.6693	-0.0927	0.1008	-5.6102	0.0514	1.02933	-1.03047	-50.8896	-1.06636	1.07237	-48.8471	1.03627	34.8578	34.7825	34.5548	34.9154	29.1132	28.9842	34.6898	34.8598	27.6446	34.7581	34.6817	34.5885
P04692	P04692	283	Tropomyosin alpha-1 chain	Tpm1	KAISEELDHALNDMTSI______________	AISEELDHALNDMTS(1)I	TPM1_RAT Tropomyosin alpha-1 chain OS=Rattus norvegicus OX=10116 GN=Tpm1 PE=1 SV=3	0.999955	S	2	___2	0	358.73	296.04	232.53	-0.16	544130000000	NaN	22.5608	21.9676	23.084	22.9361	22.5168	-0.14785	-0.56715	SP	ST	WC	-0.3753	-0.5492	-1.10792	-1.48159	SP	ST	WC	-1.29711	-1.46327	NaN	NaN	NaN	22.853	22.2686	NaN	NaN	NaN	21.9676	23.2429	22.925	NaN
D3ZQL7	D3ZQL7	31		Tppp	PPKSPGDPAKAAKRLSLESEGANEGAAAAPE	RLS(1)LES(1)EGANEGAAAAPELSALEEAFR	TPPP_RAT Tubulin polymerization-promoting protein OS=Rattus norvegicus OX=10116 GN=Tppp PE=1 SV=1	1	S	3	___2	5.24828e-06	103.39	76.051	89.203	0.25066	663900000	23.6931	23.5803	23.5807	24.2903	23.6641	NaN	-0.6262	WC	-0.1128	-0.1124	-0.5972	-0.0838	ST	-1.54349	WC	-1.08132	-1.08103	-1.51278	-1.05981	ST	23.8164	23.6931	23.0462	23.6246	23.536	NaN	23.6478	23.0391	23.5807	24.2903	24.0761	24.5609
D3ZQL7	D3ZQL7	34		Tppp	SPGDPAKAAKRLSLESEGANEGAAAAPELSA	RLS(1)LES(1)EGANEGAAAAPELSALEEAFR	TPPP_RAT Tubulin polymerization-promoting protein OS=Rattus norvegicus OX=10116 GN=Tppp PE=1 SV=1	1	S	3	___2	5.24828e-06	110.7	65.971	85.8	-0.0015999	620190000	23.6931	23.5803	23.5807	24.2903	23.6641	NaN	-0.6262	WC	-0.1128	-0.1124	-0.5972	-0.0838	ST	-1.54349	WC	-1.08132	-1.08103	-1.51278	-1.05981	ST	23.8164	23.6931	23.0462	23.6246	23.536	NaN	23.6478	23.0391	23.5807	24.2903	24.0761	24.5609
A0A8I5ZUN3	A0A8I5ZUN3	283		Ttn	PSIAAKAQLARQQSPSPIRHSPSPVRHVRAP	QQS(1)PS(1)PIRHS(1)PS(1)PVR	A0A8I5ZUN3_RAT Titin OS=Rattus norvegicus OX=10116 GN=Ttn PE=1 SV=1	1	S	2	___2	2.84411e-49	211.45	79.591	113.81	-0.80026	13449000000	NaN	25.6564	25.0338	25.5749	25.0861	24.9586	-0.48885	-0.6163	SP	ST	WC	0.57035	0.07515	-1.40333	-1.53294	SP	ST	WC	1.48488	1.05347	NaN	NaN	NaN	25.5637	25.7623	25.6564	NaN	24.9843	25.0832	NaN	NaN	25.5749
A0A8I5ZUN3	A0A8I5ZUN3	1414		Ttn	AVSRIRSVSPRSVSRSPIRISPAMSPARMSP	S(1)PIRIS(1)PAMS(1)PAR	A0A8I5ZUN3_RAT Titin OS=Rattus norvegicus OX=10116 GN=Ttn PE=1 SV=1	1	S	2	___3	0.00380746	120.63	56.9	65.905	-0.15029	3565100000	21.6178	24.6263	24.4833	24.1711	24.7579	24.432	0.5868	0.2609	3.0085	2.8655	-2.5533	-0.1316	0.0513	1.50191	1.19823	8.04727	7.28788	-5.86975	-1.09551	1.0362	21.6178	21.8001	21.3589	24.8336	24.4069	24.6263	24.2158	24.4833	25.2525	24.0072	24.5872	24.1711
A0A8I5ZUN3	A0A8I5ZUN3	1419		Ttn	RSVSPRSVSRSPIRISPAMSPARMSPARMSP	S(1)PIRIS(1)PAMS(1)PAR	A0A8I5ZUN3_RAT Titin OS=Rattus norvegicus OX=10116 GN=Ttn PE=1 SV=1	1	S	2	___3	0.000971219	165.89	99.351	65.905	-0.15029	11790000000	21.6178	24.6263	24.4833	24.1711	24.7579	24.432	0.5868	0.2609	3.0085	2.8655	-2.5533	-0.1316	0.0513	1.50191	1.19823	8.04727	7.28788	-5.86975	-1.09551	1.0362	21.6178	21.8001	21.3589	24.8336	24.4069	24.6263	24.2158	24.4833	25.2525	24.0072	24.5872	24.1711
A0A8I5ZUN3	A0A8I5ZUN3	1423		Ttn	PRSVSRSPIRISPAMSPARMSPARMSPARMS	S(1)PIRIS(1)PAMS(1)PAR	A0A8I5ZUN3_RAT Titin OS=Rattus norvegicus OX=10116 GN=Ttn PE=1 SV=1	1	S	2	___3	0.000971219	165.89	99.351	65.905	-0.15029	8550800000	21.6178	24.6263	24.4833	24.1711	24.7579	24.432	0.5868	0.2609	3.0085	2.8655	-2.5533	-0.1316	0.0513	1.50191	1.19823	8.04727	7.28788	-5.86975	-1.09551	1.0362	21.6178	21.8001	21.3589	24.8336	24.4069	24.6263	24.2158	24.4833	25.2525	24.0072	24.5872	24.1711
A0A8I5ZUN3	A0A8I5ZUN3	12995		Ttn	TPSPIEAERKKLRPGSGGEKPPDEAPFTYQL	LRPGS(1)GGEKPPDEAPFTYQLK	A0A8I5ZUN3_RAT Titin OS=Rattus norvegicus OX=10116 GN=Ttn PE=1 SV=1	1	S	3	___1	0.000647738	107.49	55.021	103.71	-0.23383	258890000	22.8165	23.6847	24.3199	23.207	23.5902	24.0681	0.3832	0.8611	0.8682	1.5034	-0.3905	0.0945	0.2518	1.30423	1.81642	1.82538	2.8351	-1.31085	1.0677	1.19069	22.8165	21.9067	23.0006	22.9081	23.6847	23.6997	24.3954	24.1664	24.3199	23.3221	22.9926	23.207
A0A8I5ZUN3	A0A8I5ZUN3	16497		Ttn	PPVDVEVHNPTAKAMTITWKPPLYDGGSKIM	AMT(1)IT(1)WKPPLY(1)DGGSKIMGYIIEK	A0A8I5ZUN3_RAT Titin OS=Rattus norvegicus OX=10116 GN=Ttn PE=1 SV=1	0.999975	T	3	___3	0.0171879	58.835	22.843	58.835	-1.3115	2259000000	27.325	27.1208	26.6355	26.0599	26.6043	26.6843	0.5444	0.6244	-0.2042	-0.6895	1.2651	0.5165	-0.0488	1.45841	1.54157	-1.15205	-1.61272	2.40344	1.43048	-1.0344	27.0653	27.5847	NaN	26.69	27.1208	27.2342	26.6355	26.7514	26.5753	25.9706	26.0599	26.5562
A0A8I5ZUN3	A0A8I5ZUN3	16499		Ttn	VDVEVHNPTAKAMTITWKPPLYDGGSKIMGY	AMT(1)IT(1)WKPPLY(1)DGGSKIMGYIIEK	A0A8I5ZUN3_RAT Titin OS=Rattus norvegicus OX=10116 GN=Ttn PE=1 SV=1	0.999967	T	3	___3	0.0171879	58.835	22.843	58.835	-1.3115	2259000000	27.325	27.1208	26.6355	26.0599	26.6043	26.6843	0.5444	0.6244	-0.2042	-0.6895	1.2651	0.5165	-0.0488	1.45841	1.54157	-1.15205	-1.61272	2.40344	1.43048	-1.0344	27.0653	27.5847	NaN	26.69	27.1208	27.2342	26.6355	26.7514	26.5753	25.9706	26.0599	26.5562
A0A8I5ZUN3	A0A8I5ZUN3	16505		Ttn	NPTAKAMTITWKPPLYDGGSKIMGYIIEKLA	AMT(1)IT(1)WKPPLY(1)DGGSKIMGYIIEK	A0A8I5ZUN3_RAT Titin OS=Rattus norvegicus OX=10116 GN=Ttn PE=1 SV=1	0.999975	Y	3	___3	0.0171879	58.835	22.843	58.835	-1.3115	2259000000	27.325	27.1208	26.6355	26.0599	26.6043	26.6843	0.5444	0.6244	-0.2042	-0.6895	1.2651	0.5165	-0.0488	1.45841	1.54157	-1.15205	-1.61272	2.40344	1.43048	-1.0344	27.0653	27.5847	NaN	26.69	27.1208	27.2342	26.6355	26.7514	26.5753	25.9706	26.0599	26.5562
A0A8I5ZUN3	A0A8I5ZUN3	34024		Ttn	EEERLRLEEELELGFSASPPSRSPPRFELSS	LEEELELGFS(1)AS(0.998)PPS(0.826)RS(0.176)PPR	A0A8I5ZUN3_RAT Titin OS=Rattus norvegicus OX=10116 GN=Ttn PE=1 SV=1	0.999792	S	3	___2	5.66959e-06	130.52	107.19	78.441	-0.16828	2542000000	26.3558	26.6082	26.4137	NaN	26.7781	26.6629	WP	WT	0.25245	0.05795	SC	-0.16985	-0.2492	WP	WT	1.19123	1.04099	SC	-1.12494	-1.18855	26.4047	26.3068	NaN	27.0597	26.6082	26.2654	NaN	26.6022	26.2252	NaN	NaN	NaN
A0A8I5ZUN3	A0A8I5ZUN3	34029		Ttn	RLEEELELGFSASPPSRSPPRFELSSLRYSS	LRLEEELELGFS(0.008)AS(0.992)PPS(1)RS(1)PPR	A0A8I5ZUN3_RAT Titin OS=Rattus norvegicus OX=10116 GN=Ttn PE=1 SV=1	0.999942	S	3	___1	4.91975e-10	174.15	134.46	87.881	2.0608	5563100000	NaN	22.1954	22.4029	22.3765	21.5315	21.7374	-0.845	-0.6391	SP	ST	WC	0.6639	0.6655	-1.79626	-1.55736	SP	ST	WC	1.58436	1.58612	NaN	NaN	NaN	NaN	22.5513	21.8395	22.3754	22.5576	22.4029	NaN	22.3765	NaN
A0A8I5ZUN3	A0A8I5ZUN3	34031		Ttn	EEELELGFSASPPSRSPPRFELSSLRYSSPP	S(1)PPRFELSSLR	A0A8I5ZUN3_RAT Titin OS=Rattus norvegicus OX=10116 GN=Ttn PE=1 SV=1	0.999999	S	2	___2	1.12729e-06	163.15	119.62	99.732	0.27372	7059100000	25.87	26.4748	22.1287	26.1844	26.5167	21.9795	0.3323	-4.2049	0.6048	-3.7413	-0.3144	-0.0419	0.1492	1.25902	-18.4417	1.52077	-13.3735	-1.24349	-1.02947	1.10895	25.87	26.033	25.8038	26.6051	26.4748	26.2553	21.9953	22.1287	26.146	21.5686	26.8662	26.1844
A0A8I5ZUN3	A0A8I5ZUN3	34218		Ttn	DTERRSPTPERTRPRSPSPVSSERSLSRFER	S(1)PS(1)PVS(0.982)S(0.992)ERS(0.024)LS(0.002)R	A0A8I5ZUN3_RAT Titin OS=Rattus norvegicus OX=10116 GN=Ttn PE=1 SV=1	1	S	2	___1	2.99703e-57	252.37	184.37	115.68	0.43872	119800000000	NaN	21.9187	21.4772	21.3821	20.9739	20.9132	-0.4082	-0.46895	SP	ST	WC	0.9448	0.5641	-1.32703	-1.3841	SP	ST	WC	1.92492	1.47846	NaN	NaN	NaN	NaN	NaN	21.9187	21.3555	21.599	NaN	21.3821	20.9485	21.6044
A0A8I5ZUN3	A0A8I5ZUN3	34224		Ttn	PTPERTRPRSPSPVSSERSLSRFERSARFDI	S(1)PS(1)PVS(0.982)S(0.992)ERS(0.024)LS(0.002)R	A0A8I5ZUN3_RAT Titin OS=Rattus norvegicus OX=10116 GN=Ttn PE=1 SV=1	0.99216	S	2	___3	2.99703e-57	252.37	184.37	115.68	0.43872	2263100000	25.993	26.0841	19.9039	25.8144	25.6672	25.8051	-0.1472	-0.00935	0.09105	-6.0891	0.1786	0.41685	-5.90115	-1.10742	-1.0065	1.06515	-68.0772	1.13179	1.33501	-59.7617	25.9982	25.993	25.6158	25.8363	NaN	26.3318	19.9039	19.4921	25.8731	NaN	25.8144	NaN
G3V7L1	G3V7L1	933		Utrn	TLKKMLSESEKAAQASLSALNDPSAVEQALQ	AAQAS(1)LSALNDPSAVEQALQEK	UTRN_RAT Utrophin OS=Rattus norvegicus OX=10116 GN=Utrn PE=1 SV=3	0.999933	S	2	___1	4.49918e-132	292.36	222.5	238.49	-0.42093	2209500000	24.7803	24.886	24.8301	26.873	26.9698	26.6372	0.0968	-0.2358	0.1057	0.0498	-2.0927	-2.0838	-1.8071	1.0694	-1.17756	1.07602	1.03512	-4.26546	-4.23922	-3.49938	25.2262	24.7661	24.7803	24.886	25.0402	24.131	24.8301	21.5925	24.9426	26.873	27.1268	26.8683
Q8R478	Q8R478	8	WW domain-binding protein 2	Wbp2	________MALNKNHSEGGGVIVNNTESILM	NHS(0.984)EGGGVIVNNT(0.005)ES(0.005)ILMS(0.002)Y(0.005)DHVELTFNDMKNVPEAFK	WBP2_RAT WW domain-binding protein 2 OS=Rattus norvegicus OX=10116 GN=Wbp2 PE=1 SV=1	0.983846	S	5	___1	0.00254085	51.607	31.704	48.281	0.76994	269160000	NaN	23.5481	24.6296	24.3531	25.3766	24.658	1.0235	0.30485	SP	ST	WC	-1.82855	-0.02835	2.03284	1.23529	SP	ST	WC	-3.5518	-1.01985	NaN	NaN	NaN	NaN	NaN	23.5481	24.4661	24.7932	NaN	NaN	24.5111	24.1952
A0A8I5YBK9	A0A8I5YBK9	331		Xirp1	DAIREILVDEKDFQPSPDLIPPGPDVQHQRH	EILVDEKDFQPS(1)PDLIPPGPDVQHQR	A0A8I5YBK9_RAT Xin actin-binding repeat containing 1 OS=Rattus norvegicus OX=10116 GN=Xirp1 PE=3 SV=1	1	S	3	___1	4.57051e-14	166.22	131.45	114.19	-0.10388	883790000	24.0444	24.1199	23.0216	23.0534	23.1711	22.5878	0.1177	-0.4656	0.0755	-1.0228	0.991	0.9488	0.4338	1.085	-1.38089	1.05373	-2.03186	1.98756	1.93027	1.35079	NaN	24.0041	24.0847	24.1199	23.9463	24.3209	22.7734	23.0216	23.1705	23.0534	23.085	22.9541
A0A8I5YBK9	A0A8I5YBK9	1438		Xirp1	LNNDNDVSPPQKHPSSPKQQPMDGSKQRTPE	KLTILNNDNDVSPPQKHPS(0.235)S(0.765)PK	A0A8I5YBK9_RAT Xin actin-binding repeat containing 1 OS=Rattus norvegicus OX=10116 GN=Xirp1 PE=3 SV=1	0.765246	S	3	___1	6.61695e-05	119.87	88.762	79.461	-0.86074	71342000	NaN	23.0324	22.6563	NaN	NaN	NaN	NaN	NaN	SP	ST	NaN	SP	ST	NaN	NaN	SP	ST	NaN	SP	ST	NaN	NaN	NaN	22.9524	23.0324	23.1206	22.6578	22.6563	22.0717	NaN	NaN	NaN
A0A8I5YBK9	A0A8I5YBK9	1454		Xirp1	PKQQPMDGSKQRTPESPEIVQGSHQELQGLL	T(0.001)PES(0.996)PEIVQGS(0.003)HQELQGLLSQVQTLEK	A0A8I5YBK9_RAT Xin actin-binding repeat containing 1 OS=Rattus norvegicus OX=10116 GN=Xirp1 PE=3 SV=1	0.995921	S	3	___1	1.32997e-07	140.4	110.48	140.4	0.7074	98883000	23.4099	23.7837	NaN	NaN	22.1276	NaN	WP	NaN	0.3738	ST	SC	1.6561	NaN	WP	NaN	1.29576	SC	SC	3.15163	NaN	23.4099	23.3537	24.1507	23.7564	23.7837	23.9016	NaN	NaN	NaN	NaN	NaN	NaN
Q71LX6	Q71LX6	633	Xin actin-binding repeat-containing protein 2	Xirp2	QPLDTLKQSPDTESVSPEERIGGDVKTTKHL	QSPDTES(0.015)VS(0.985)PEER	XIRP2_RAT Xin actin-binding repeat-containing protein 2 OS=Rattus norvegicus OX=10116 GN=Xirp2 PE=1 SV=1	0.984703	S	2	___1	1.86039e-25	225.21	144.89	118.08	-0.050086	125880000	22.9934	23.3273	22.3248	22.6572	22.0718	22.0991	-0.5854	-0.5581	0.3339	-0.66865	0.3362	1.2555	0.22565	-1.50045	-1.47233	1.26042	-1.58958	1.26243	2.3875	1.1693	22.8866	23.6232	22.9934	23.0859	23.3273	23.6339	22.4678	22.1817	NaN	NaN	22.5939	22.7205
Q71LX6	Q71LX6	813	Xin actin-binding repeat-containing protein 2	Xirp2	QFDESLHKFQIIRGISAQEIQAGNVKSARWL	GIS(1)AQEIQAGNVK	XIRP2_RAT Xin actin-binding repeat-containing protein 2 OS=Rattus norvegicus OX=10116 GN=Xirp2 PE=1 SV=1	1	S	2	___1	1.52393e-17	211.83	172.58	145.52	0.14646	333550000	24.2855	25.4533	23.6923	20.7201	20.6369	20.6895	-0.0832	-0.0306	1.1678	-0.5932	3.5654	4.8164	3.0028	-1.05937	-1.02144	2.24669	-1.50859	11.8384	28.1761	8.01554	24.2855	24.5086	23.2019	21.0912	25.4533	25.6799	23.7585	22.9229	23.6923	20.5707	20.7201	23.7382
Q71LX6	Q71LX6	1210	Xin actin-binding repeat-containing protein 2	Xirp2	FESEGGDKKNYVRTVSINEIQKGNVKTSTWL	TVS(1)INEIQK	XIRP2_RAT Xin actin-binding repeat-containing protein 2 OS=Rattus norvegicus OX=10116 GN=Xirp2 PE=1 SV=1	1	S	2	___1	0.00145852	166.29	83.46	134.38	0.57954	509890000	25.2031	25.4829	24.0447	23.6545	23.6398	23.179	-0.0147	-0.4755	0.2798	-1.1584	1.5486	1.8431	0.8657	-1.01024	-1.3904	1.21403	-2.2321	2.92533	3.5878	1.82222	25.2031	24.969	26.0198	25.0465	25.4829	25.7829	24.0447	24.2524	23.9948	23.6545	23.4772	24.041
Q71LX6	Q71LX6	1534	Xin actin-binding repeat-containing protein 2	Xirp2	IETGALDYLKQLQTGSNETLTARKQEGEEEI	QLQT(0.004)GS(0.972)NET(0.023)LT(0.001)AR	XIRP2_RAT Xin actin-binding repeat-containing protein 2 OS=Rattus norvegicus OX=10116 GN=Xirp2 PE=1 SV=1	0.972411	S	2	___1	0.00220554	135.04	74.787	102.73	-0.044605	84313000	23.1358	23.2667	22.2331	21.827	21.1809	21.284	-0.6461	-0.54305	0.1309	-0.9027	1.30875	2.08575	0.9491	-1.56493	-1.45705	1.09498	-1.86956	2.47727	4.24496	1.93067	23.061	23.2106	NaN	NaN	NaN	23.2667	22.1866	22.2331	22.3452	21.5959	22.0582	NaN
Q71LX6	Q71LX6	1573	Xin actin-binding repeat-containing protein 2	Xirp2	KFLLKKRQSSIERTVSETDIIPGDVRNTVKV	TVS(0.998)ET(0.001)DIIPGDVR	XIRP2_RAT Xin actin-binding repeat-containing protein 2 OS=Rattus norvegicus OX=10116 GN=Xirp2 PE=1 SV=1	0.998404	S	2	___1	0.00125588	145.52	103.69	130.19	0.27434	55853000	22.2973	22.7016	22.0375	21.1291	21.0186	20.6775	-0.1105	-0.45165	0.4043	-0.25975	1.1682	1.683	1.3601	-1.0796	-1.3676	1.32345	-1.19727	2.24731	3.21095	2.56703	22.2468	22.4284	22.2973	22.474	22.7016	22.9153	NaN	22.0981	21.977	NaN	21.1291	NaN
Q71LX6	Q71LX6	2211	Xin actin-binding repeat-containing protein 2	Xirp2	KMSQDSPSGELERSLSDVEIKTTLSKDQKSS	SLS(1)DVEIK	XIRP2_RAT Xin actin-binding repeat-containing protein 2 OS=Rattus norvegicus OX=10116 GN=Xirp2 PE=1 SV=1	0.999995	S	2	___1	0.00469913	147.73	74.853	136.52	-0.18505	387550000	24.2459	24.8065	23.65	23.295	23.0529	22.8659	-0.2421	-0.4291	0.5606	-0.5959	0.9509	1.7536	0.7841	-1.18271	-1.34639	1.47488	-1.51142	1.93308	3.37199	1.72202	24.503	24.2459	24.1479	24.6542	24.8065	25.1382	23.7683	23.65	23.3842	23.2595	23.295	23.4625
Q71LX6	Q71LX6	2252	Xin actin-binding repeat-containing protein 2	Xirp2	AKQEVFRKSLGRKQLSISSANSLSQTVPEIP	QLS(1)ISSANSLSQTVPEIPAPK	XIRP2_RAT Xin actin-binding repeat-containing protein 2 OS=Rattus norvegicus OX=10116 GN=Xirp2 PE=1 SV=1	0.999896	S	2	___1	3.75395e-32	206.08	156.55	153.17	0.98843	365580000	24.414	24.5984	23.4535	23.6992	23.2944	23.1472	-0.4048	-0.55195	0.1844	-0.9605	0.7148	1.304	0.30625	-1.32391	-1.46607	1.13634	-1.94598	1.64126	2.46913	1.23649	24.4397	24.2303	24.414	24.5984	24.7303	24.5903	23.4535	23.2651	23.5358	23.8143	23.6992	23.5643
Q71LX6	Q71LX6	2465	Xin actin-binding repeat-containing protein 2	Xirp2	HVEKLPFPQTKPISPSFKVKTIRLPALDHTL	LPFPQTKPIS(0.2)PS(0.8)FK	XIRP2_RAT Xin actin-binding repeat-containing protein 2 OS=Rattus norvegicus OX=10116 GN=Xirp2 PE=1 SV=1	0.799686	S	3	___1	0.000444307	148.13	88.947	148.13	-0.43381	176410000	22.2639	22.9088	22.6166	21.9712	21.7843	22.1132	-0.1869	0.142	0.6449	0.3527	0.2927	1.1245	0.5034	-1.13832	1.10343	1.56363	1.27695	1.22493	2.18026	1.41755	22.2639	21.6404	23.0451	22.8714	23.4923	22.9088	22.666	22.6166	22.4365	21.9712	21.846	22.148
Q71LX6	Q71LX6	2663	Xin actin-binding repeat-containing protein 2	Xirp2	EKKCLRDKDKQQKQVSSNTDDSKQEITQKQS	QVS(1)SNTDDSKQEITQK	XIRP2_RAT Xin actin-binding repeat-containing protein 2 OS=Rattus norvegicus OX=10116 GN=Xirp2 PE=1 SV=1	0.999797	S	2	___1	1.34362e-50	244	170.58	244	-0.73741	444610000	24.5363	24.7287	23.6933	22.8152	22.3518	22.0029	-0.46335	-0.81225	0.19245	-0.843	1.72115	2.37695	1.6904	-1.37874	-1.75595	1.1427	-1.79378	3.29699	5.19437	3.22746	24.4355	24.5363	24.971	24.3918	NaN	25.0657	23.6933	23.2431	24.0681	22.1751	NaN	23.4552
Q71LX6	Q71LX6	2211	Xin actin-binding repeat-containing protein 2	Xirp2	KMSQDSPSGELERSLSDVEIKTTLSKDQKSS	SLS(1)DVEIK	XIRP2_RAT Xin actin-binding repeat-containing protein 2 OS=Rattus norvegicus OX=10116 GN=Xirp2 PE=1 SV=1	0.999995	S	2	___1	0.00469913	147.73	74.853	136.52	-0.18505	387550000	24.2459	24.8065	23.65	23.295	23.0529	22.8659	-0.2421	-0.4291	0.5606	-0.5959	0.9509	1.7536	0.7841	-1.18271	-1.34639	1.47488	-1.51142	1.93308	3.37199	1.72202	24.503	24.2459	24.1479	24.6542	24.8065	25.1382	23.7683	23.65	23.3842	23.2595	23.295	23.4625
Q71LX6	Q71LX6	2252	Xin actin-binding repeat-containing protein 2	Xirp2	AKQEVFRKSLGRKQLSISSANSLSQTVPEIP	QLS(1)ISSANSLSQTVPEIPAPK	XIRP2_RAT Xin actin-binding repeat-containing protein 2 OS=Rattus norvegicus OX=10116 GN=Xirp2 PE=1 SV=1	0.999896	S	2	___1	3.75395e-32	206.08	156.55	153.17	0.98843	365580000	24.414	24.5984	23.4535	23.6992	23.2944	23.1472	-0.4048	-0.55195	0.1844	-0.9605	0.7148	1.304	0.30625	-1.32391	-1.46607	1.13634	-1.94598	1.64126	2.46913	1.23649	24.4397	24.2303	24.414	24.5984	24.7303	24.5903	23.4535	23.2651	23.5358	23.8143	23.6992	23.5643
Q71LX6	Q71LX6	2465	Xin actin-binding repeat-containing protein 2	Xirp2	HVEKLPFPQTKPISPSFKVKTIRLPALDHTL	LPFPQTKPIS(0.2)PS(0.8)FK	XIRP2_RAT Xin actin-binding repeat-containing protein 2 OS=Rattus norvegicus OX=10116 GN=Xirp2 PE=1 SV=1	0.799686	S	3	___1	0.000444307	148.13	88.947	148.13	-0.43381	176410000	22.2639	22.9088	22.6166	21.9712	21.7843	22.1132	-0.1869	0.142	0.6449	0.3527	0.2927	1.1245	0.5034	-1.13832	1.10343	1.56363	1.27695	1.22493	2.18026	1.41755	22.2639	21.6404	23.0451	22.8714	23.4923	22.9088	22.666	22.6166	22.4365	21.9712	21.846	22.148
Q71LX6	Q71LX6	2663	Xin actin-binding repeat-containing protein 2	Xirp2	EKKCLRDKDKQQKQVSSNTDDSKQEITQKQS	QVS(1)SNTDDSKQEITQK	XIRP2_RAT Xin actin-binding repeat-containing protein 2 OS=Rattus norvegicus OX=10116 GN=Xirp2 PE=1 SV=1	0.999797	S	2	___1	1.34362e-50	244	170.58	244	-0.73741	444610000	24.5363	24.7287	23.6933	22.8152	22.3518	22.0029	-0.46335	-0.81225	0.19245	-0.843	1.72115	2.37695	1.6904	-1.37874	-1.75595	1.1427	-1.79378	3.29699	5.19437	3.22746	24.4355	24.5363	24.971	24.3918	NaN	25.0657	23.6933	23.2431	24.0681	22.1751	NaN	23.4552
Q2EJA0	Q2EJA0	48	Transcriptional coactivator YAP1	Yap1	PPAGHQVVHVRGDSETDLEALFNAVMNPKTA	GDS(0.073)ET(0.927)DLEALFNAVMNPK	YAP1_RAT Transcriptional coactivator YAP1 OS=Rattus norvegicus OX=10116 GN=Yap1 PE=1 SV=1	0.926848	T	3	___1	2.03455e-18	197.6	156.63	151.58	-0.65908	45199000	NaN	NaN	22.7947	23.1152	23.1874	22.7943	0.0722	-0.3209	NaN	ST	WC	WP	0.0004	1.05132	-1.24911	NaN	ST	WC	WP	1.00028	NaN	NaN	NaN	NaN	NaN	NaN	NaN	NaN	22.7947	NaN	22.83	23.4004
Q2EJA0	Q2EJA0	48	Transcriptional coactivator YAP1	Yap1	PPAGHQVVHVRGDSETDLEALFNAVMNPKTA	GDS(0.073)ET(0.927)DLEALFNAVMNPK	YAP1_RAT Transcriptional coactivator YAP1 OS=Rattus norvegicus OX=10116 GN=Yap1 PE=1 SV=1	0.926848	T	3	___1	2.03455e-18	197.6	156.63	151.58	-0.65908	45199000	NaN	NaN	22.7947	23.1152	23.1874	22.7943	0.0722	-0.3209	NaN	ST	WC	WP	0.0004	1.05132	-1.24911	NaN	ST	WC	WP	1.00028	NaN	NaN	NaN	NaN	NaN	NaN	NaN	NaN	22.7947	NaN	22.83	23.4004
[truncated: 45 more columns]
