# Supplementary material for: Regulation of mechanical intercellular junctions and components of the mitochondrial electron transport chain and the TCA cycle in the hypertrophic heart by pyridostigmine or trandolapril
Source: Front Mol Biosci. 2026 Jul 15;13:1858563. doi: 10.3389/fmolb.2026.1858563 (PMC13414998; doi:10.3389/fmolb.2026.1858563)
Supplement: Supplementary file 2 [file Table3.xlsx]

## Sheet: List1
Table S3. List of phosphosites detected in differentially phosphorylated proteins related to intercellular junctions, cytoskeleton and mitochondria of SHR rats administered to pyridostigmine or trandolapril
Slopes
A-C	state protein ID, protein name and gene name of detected rat proteins according to UniProt database
D-E	state type (STY) and position of phosphorylated amino acid
G	states protein region or domain, in which is the detected phosphosite located
I-K	state protein ID, protein name and gene name of human homologous protein according to UniProt Database
L-M	states type (STY) and position of phosphorylated amino acid in human homologous protein corresponding to phosphosite in differentially phosphorylated proteins detected by label-free mass spectrometry
Abbreviations:
S	Serine
T	Threonine
Y	Tyrosine
N/A	Not Available
Rat Protein ID	Rat Gene Name	Rat Protein Name	Amino acid	Positions within proteins		Protein region		Human Protein ID	Human Gene Name	Human Protein Name	Amino Acid	Positions within proteins
A0A0G2K875	Ablim3	A0A0G2K875_RAT Actin binding LIM protein family, member 3 OS=Rattus norvegicus OX=10116 GN=Ablim3 PE=1 SV=2	S	372		Disordered		O94929	Ablim3	Actin-binding LIM protein 3	S	372
A0A0G2K875	Ablim3	A0A0G2K875_RAT Actin binding LIM protein family, member 3 OS=Rattus norvegicus OX=10116 GN=Ablim3 PE=1 SV=2	S	373		Disordered		O94929	Ablim3	Actin-binding LIM protein 3	S	373
A0A0G2K875	Ablim3	A0A0G2K875_RAT Actin binding LIM protein family, member 3 OS=Rattus norvegicus OX=10116 GN=Ablim3 PE=1 SV=2	Y	376		Disordered		O94929	Ablim3	Actin-binding LIM protein 3	Y	376
Q8K4K7	Abra	ABRA_RAT Actin-binding Rho-activating protein OS=Rattus norvegicus OX=10116 GN=Abra PE=1 SV=2	S	77		N/A		Q8N0Z2	Abra	Actin-binding Rho-activating protein	P	83
P13437	Acaa2	THIM_RAT 3-ketoacyl-CoA thiolase, mitochondrial OS=Rattus norvegicus OX=10116 GN=Acaa2 PE=1 SV=1	S	64		N/A		P42765	Acaa2	3-ketoacyl-CoA thiolase, mitochondrial	S	64
P11497	Acaca	ACACA_RAT Acetyl-CoA carboxylase 1 OS=Rattus norvegicus OX=10116 GN=Acaca PE=1 SV=1	S	25		N/A		Q13085	Acaca	Acetyl-CoA carboxylase 1	S	25
P11497	Acaca	ACACA_RAT Acetyl-CoA carboxylase 1 OS=Rattus norvegicus OX=10116 GN=Acaca PE=1 SV=1	S	29		N/A		Q13085	Acaca	Acetyl-CoA carboxylase 1	S	29
P11497	Acaca	ACACA_RAT Acetyl-CoA carboxylase 1 OS=Rattus norvegicus OX=10116 GN=Acaca PE=1 SV=1	S	79		N/A		Q13085	Acaca	Acetyl-CoA carboxylase 1	S	80
E9PSQ0	Acacb	E9PSQ0_RAT acetyl-CoA carboxylase OS=Rattus norvegicus OX=10116 GN=Acacb PE=1 SV=2	S	189		Disordered		O00763	Acacb	Acetyl-CoA carboxylase 2	S	192
E9PSQ0	Acacb	E9PSQ0_RAT acetyl-CoA carboxylase OS=Rattus norvegicus OX=10116 GN=Acacb PE=1 SV=2	S	192		Disordered		O00763	Acacb	Acetyl-CoA carboxylase 2	S	195
E9PSQ0	Acacb	E9PSQ0_RAT acetyl-CoA carboxylase OS=Rattus norvegicus OX=10116 GN=Acacb PE=1 SV=2	S	1344		N/A		O00763	Acacb	Acetyl-CoA carboxylase 2	T	1342
A0A8I6GJ11	Acss2	A0A8I6GJ11_RAT propionate--CoA ligase OS=Rattus norvegicus OX=10116 GN=Acss2 PE=1 SV=1	S	307		AMP-dependent synthetase/ligase		Q9NR19	Acss2	Acetyl-CoA synthetase, cytoplasmic	S	263
A0A8I6GJ11	Acss2	A0A8I6GJ11_RAT propionate--CoA ligase OS=Rattus norvegicus OX=10116 GN=Acss2 PE=1 SV=1	S	311		AMP-dependent synthetase/ligase		Q9NR19	Acss2	Acetyl-CoA synthetase, cytoplasmic	S	297
Q62847	Add3	ADDG_RAT Gamma-adducin OS=Rattus norvegicus OX=10116 GN=Add3 PE=1 SV=3	S	682		N/A		Q9UEY8	Add3	Gamma-adducin	S	683
Q64563	Adh4	ADH4_RAT All-trans-retinol dehydrogenase [NAD(+)] ADH4 OS=Rattus norvegicus OX=10116 GN=Adh4 PE=1 SV=3	T	44		N/A		P08319	Adh4	All-trans-retinol dehydrogenase [NAD(+)]	T	44
Q64563	Adh4	ADH4_RAT All-trans-retinol dehydrogenase [NAD(+)] ADH4 OS=Rattus norvegicus OX=10116 GN=Adh4 PE=1 SV=3	T	49		N/A		P08319	Adh4	All-trans-retinol dehydrogenase [NAD(+)]	T	49
Q64563	Adh4	ADH4_RAT All-trans-retinol dehydrogenase [NAD(+)] ADH4 OS=Rattus norvegicus OX=10116 GN=Adh4 PE=1 SV=3	T	54		N/A		P08319	Adh4	All-trans-retinol dehydrogenase [NAD(+)]	I	54
G3V8G1	Agtpbp1	G3V8G1_RAT tubulin-glutamate carboxypeptidase OS=Rattus norvegicus OX=10116 GN=Agtpbp1 PE=3 SV=1	Y	929		N/A		Q9UPW5	Agtpbp1	Cytosolic carboxypeptidase 1	Y	936
A0A0G2JUA5	Ahnak	A0A0G2JUA5_RAT AHNAK nucleoprotein OS=Rattus norvegicus OX=10116 GN=Ahnak PE=1 SV=1	S	213		Disordered		Q09666	Ahnak	Neuroblast differentiation-associated protein Ahnak	S	212
A0A0G2JUA5	Ahnak	A0A0G2JUA5_RAT AHNAK nucleoprotein OS=Rattus norvegicus OX=10116 GN=Ahnak PE=1 SV=1	S	4002		Disordered		Q09666	Ahnak	Neuroblast differentiation-associated protein Ahnak	T	4100
A0A0G2JUA5	Ahnak	A0A0G2JUA5_RAT AHNAK nucleoprotein OS=Rattus norvegicus OX=10116 GN=Ahnak PE=1 SV=1	S	5316		Disordered		Q09666	Ahnak	Neuroblast differentiation-associated protein Ahnak	S	5749
A0A0G2JUA5	Ahnak	A0A0G2JUA5_RAT AHNAK nucleoprotein OS=Rattus norvegicus OX=10116 GN=Ahnak PE=1 SV=1	S	5319		Disordered		Q09666	Ahnak	Neuroblast differentiation-associated protein Ahnak	S	5752
P47196	Akt1	AKT1_RAT RAC-alpha serine/threonine-protein kinase OS=Rattus norvegicus OX=10116 GN=Akt1 PE=1 SV=1	S	124		Between PH and protein kinase domains		P31749	Akt1		S	124
A0A8I5ZRQ9	Akt1s1	A0A8I5ZRQ9_RAT AKT1 substrate 1 OS=Rattus norvegicus OX=10116 GN=Akt1s1 PE=1 SV=1	T	262		N/A		Q96B36	Akt1s1	Proline-rich AKT1 substrate 1	T	246
P05065;Q6AY07	Aldoa;Aldoart2	ALDOA_RAT Fructose-bisphosphate aldolase A OS=Rattus norvegicus OX=10116 GN=Aldoa PE=1 SV=2;Q6AY07_RAT Fructose-bisphosphate aldolase OS=Rattus norvegicus OX=10116 GN=Aldoart2 PE=2 SV=1	T	269		N/A		P04075	Aldoa	Fructose-bisphosphate aldolase A	T	269
P05065;Q6AY07	Aldoa;Aldoart2	ALDOA_RAT Fructose-bisphosphate aldolase A OS=Rattus norvegicus OX=10116 GN=Aldoa PE=1 SV=2;Q6AY07_RAT Fructose-bisphosphate aldolase OS=Rattus norvegicus OX=10116 GN=Aldoart2 PE=2 SV=1	S	39		N/A		P04075	Aldoa	Fructose-bisphosphate aldolase A	S	39
F1LM42	Ank2	F1LM42_RAT Ankyrin 2 OS=Rattus norvegicus OX=10116 GN=Ank2 PE=1 SV=4	S	846		Between ANK domains and ZU5 domains		Q01484	Ank2	Ankyrin 2	S	846
A0A8I6AAR9	Ankrd17	A0A8I6AAR9_RAT Ankyrin repeat domain 17 OS=Rattus norvegicus OX=10116 GN=Ankrd17 PE=1 SV=1	S	2057		Disordered		O75179	Ankrd17	Ankyrin repeat domain-containing protein 17	S	2047
Q5QE78	Aox2	AOXB_RAT Aldehyde oxidase 2 OS=Rattus norvegicus OX=10116 GN=Aox2 PE=2 SV=1	Y	577		N/A		Q06278	Aox1	Aldehyde oxidase	Y	567
A0A0G2JYR5	Arhgap1	A0A0G2JYR5_RAT Rho GTPase activating protein 1 OS=Rattus norvegicus OX=10116 GN=Arhgap1 PE=1 SV=1	S	123		Disordered		Q07960	Arhgap1	Rho GTPase-activating protein 1	S	50
A0A0G2JYR5	Arhgap1	A0A0G2JYR5_RAT Rho GTPase activating protein 1 OS=Rattus norvegicus OX=10116 GN=Arhgap1 PE=1 SV=1	S	124		Disordered		Q07960	Arhgap1	Rho GTPase-activating protein 1	S	51
Q99N37	Arhgap17	RHG17_RAT Rho GTPase-activating protein 17 OS=Rattus norvegicus OX=10116 GN=Arhgap17 PE=1 SV=1	S	751		SH3-binding domain		Q68EM7	Arhgap17	Rho GTPase-activating protein 17	S	762
Q99N37	Arhgap17	RHG17_RAT Rho GTPase-activating protein 17 OS=Rattus norvegicus OX=10116 GN=Arhgap17 PE=1 SV=1	T	752		SH3-binding domain		Q68EM7	Arhgap17	Rho GTPase-activating protein 17	T	763
A0A8I6GDA1	Arhgap21	A0A8I6GDA1_RAT Rho GTPase activating protein 21 OS=Rattus norvegicus OX=10116 GN=Arhgap21 PE=1 SV=1	S	865		Disordered		Q5T5U3	Arhgap21	Rho GTPase-activating protein 21	S	862
A0A8I6GDA1	Arhgap21	A0A8I6GDA1_RAT Rho GTPase activating protein 21 OS=Rattus norvegicus OX=10116 GN=Arhgap21 PE=1 SV=1	T	1657		N/A		Q5T5U3	Arhgap21	Rho GTPase-activating protein 21	T	1635
Q5XI73	Arhgdia	GDIR1_RAT Rho GDP-dissociation inhibitor 1 OS=Rattus norvegicus OX=10116 GN=Arhgdia PE=1 SV=1	S	24		N/A		P52565	Arhgdia	Rho GDP-dissociation inhibitor 1	S	24
P06685	Atp1a1	AT1A1_RAT Sodium/potassium-transporting ATPase subunit alpha-1 OS=Rattus norvegicus OX=10116 GN=Atp1a1 PE=1 SV=1	S	16		Disordered		P05023	Atp1a1	Sodium/potassium-transporting ATPase subunit alpha-1	S	16
P15999	Atp5a1	ATPA_RAT ATP synthase subunit alpha, mitochondrial OS=Rattus norvegicus OX=10116 GN=Atp5f1a PE=1 SV=2	S	517		N/A		P25705	Atp5f1a	ATP synthase subunit alpha, mitochondrial	S	517
A0A8I5ZXX6	Atp8a1	A0A8I5ZXX6_RAT Phospholipid-transporting ATPase OS=Rattus norvegicus OX=10116 GN=Atp8a1 PE=1 SV=1	S	25		N/A		Q9Y2Q0	Atp8a1	Phospholipid-transporting ATPase IA	S	25
A0A8I5ZXX6	Atp8a1	A0A8I5ZXX6_RAT Phospholipid-transporting ATPase OS=Rattus norvegicus OX=10116 GN=Atp8a1 PE=1 SV=1	S	29		N/A		Q9Y2Q0	Atp8a1	Phospholipid-transporting ATPase IA	S	29
P11960	Bckdha	ODBA_RAT 2-oxoisovalerate dehydrogenase subunit alpha, mitochondrial (Fragment) OS=Rattus norvegicus OX=10116 GN=Bckdha PE=1 SV=1	S	333		N/A		P12694	Bckdha	2-oxoisovalerate dehydrogenase subunit alpha, mitochondrial	S	327
Q00972	Bckdk	BCKD_RAT [3-methyl-2-oxobutanoate dehydrogenase [lipoamide]] kinase, mitochondrial OS=Rattus norvegicus OX=10116 GN=Bckdk PE=1 SV=2	S	31		N/A		O14874	Bckdk	[3-methyl-2-oxobutanoate dehydrogenase (lipoamide)] kinase, mitochondrial	S	31
P22002	Cacna1c	CAC1C_RAT Voltage-dependent L-type calcium channel subunit alpha-1C OS=Rattus norvegicus OX=10116 GN=Cacna1c PE=1 SV=1	S	108		Disordered		Q13936	Cacna1c	Voltage-dependent L-type calcium channel subunit alpha-1C	S	78
Q8VGC3	Cacnb2	CACB2_RAT Voltage-dependent L-type calcium channel subunit beta-2 OS=Rattus norvegicus OX=10116 GN=Cacnb2 PE=1 SV=2	S	200		Disordered		Q08289	Cacnb2	Voltage-dependent L-type calcium channel subunit beta-2	S	204
Q8VGC3	Cacnb2	CACB2_RAT Voltage-dependent L-type calcium channel subunit beta-2 OS=Rattus norvegicus OX=10116 GN=Cacnb2 PE=1 SV=2	S	214		Disordered		Q08289	Cacnb2	Voltage-dependent L-type calcium channel subunit beta-2	S	218
Q7TT49	Cdc42bpb	MRCKB_RAT Serine/threonine-protein kinase MRCK beta OS=Rattus norvegicus OX=10116 GN=Cdc42bpb PE=1 SV=1	S	1688		Disordered		Q9Y5S2	Cdc42bpb	Serine/threonine-protein kinase MRCK beta	S	1686
Q9Z1Y3	Cdh2	CADH2_RAT Cadherin-2 OS=Rattus norvegicus OX=10116 GN=Cdh2 PE=1 SV=1	S	788		Beyond Cadherin 5 domain		P19022	Cdh2	Cadherin-2	S	788
P70500	Cdipt	CDIPT_RAT CDP-diacylglycerol--inositol 3-phosphatidyltransferase OS=Rattus norvegicus OX=10116 GN=Cdipt PE=1 SV=1	S	137		N/A		O14735	Cdipt	CDP-diacylglycerol-inositol 3-phosphatidyltransferase	S	137
Q91XU8	Cds2	CDS2_RAT Phosphatidate cytidylyltransferase 2 OS=Rattus norvegicus OX=10116 GN=Cds2 PE=1 SV=1	S	32		Disordered		O95674	Cds2	Phosphatidate cytidylyltransferase 2	S	33
P00564	Ckm	KCRM_RAT Creatine kinase M-type OS=Rattus norvegicus OX=10116 GN=Ckm PE=1 SV=2	S	164		Phosphagen kinase C-terminal		P06732	Ckm	Creatine kinase M-type	S	164
P00564	Ckm	KCRM_RAT Creatine kinase M-type OS=Rattus norvegicus OX=10116 GN=Ckm PE=1 SV=2	T	327		Phosphagen kinase C-terminal		P06732	Ckm	Creatine kinase M-type	T	327
M0R557	Cmya5	M0R557_RAT Cardiomyopathy associated 5 OS=Rattus norvegicus OX=10116 GN=Cmya5 PE=1 SV=2	S	1078		Disordered		Q8N3K9	Cmya5	Cardiomyopathy-associated protein 5	T	890
M0R557	Cmya5	M0R557_RAT Cardiomyopathy associated 5 OS=Rattus norvegicus OX=10116 GN=Cmya5 PE=1 SV=2	T	1082		Disordered		Q8N3K9	Cmya5	Cardiomyopathy-associated protein 5	T	894
M0R557	Cmya5	M0R557_RAT Cardiomyopathy associated 5 OS=Rattus norvegicus OX=10116 GN=Cmya5 PE=1 SV=2	S	2457		N/A		Q8N3K9	Cmya5	Cardiomyopathy-associated protein 5	S	2463
M0R557	Cmya5	M0R557_RAT Cardiomyopathy associated 5 OS=Rattus norvegicus OX=10116 GN=Cmya5 PE=1 SV=2	S	2459		N/A		Q8N3K9	Cmya5	Cardiomyopathy-associated protein 5	T	2465
M0R557	Cmya5	M0R557_RAT Cardiomyopathy associated 5 OS=Rattus norvegicus OX=10116 GN=Cmya5 PE=1 SV=2	S	3092		Disordered		Q8N3K9	Cmya5	Cardiomyopathy-associated protein 5	S	3212
M0R557	Cmya5	M0R557_RAT Cardiomyopathy associated 5 OS=Rattus norvegicus OX=10116 GN=Cmya5 PE=1 SV=2	S	3096		Disordered		Q8N3K9	Cmya5	Cardiomyopathy-associated protein 5	S	3216
M0R557	Cmya5	M0R557_RAT Cardiomyopathy associated 5 OS=Rattus norvegicus OX=10116 GN=Cmya5 PE=1 SV=2	S	3099		Disordered		Q8N3K9	Cmya5	Cardiomyopathy-associated protein 5	S	3219
D3ZUI5	Cobl	COBL_RAT Protein cordon-bleu OS=Rattus norvegicus OX=10116 GN=Cobl PE=1 SV=1	S	244		N/A		O75128	Cobl	Protein cordon-bleu	S	260
D3ZUI5	Cobl	COBL_RAT Protein cordon-bleu OS=Rattus norvegicus OX=10116 GN=Cobl PE=1 SV=1	S	256		Disordered		O75128	Cobl	Protein cordon-bleu	N/A
F1M124	Cobll1	F1M124_RAT Cordon-bleu WH2 repeat protein-like 1 OS=Rattus norvegicus OX=10116 GN=Cobll1 PE=1 SV=3	S	398		Disordered		Q53SF7	Cobll1	Cordon-bleu protein-like 1	S	356
F1M124	Cobll1	F1M124_RAT Cordon-bleu WH2 repeat protein-like 1 OS=Rattus norvegicus OX=10116 GN=Cobll1 PE=1 SV=3	T	624		Disordered		Q53SF7	Cobll1	Cordon-bleu protein-like 1	A	582
F1M124	Cobll1	F1M124_RAT Cordon-bleu WH2 repeat protein-like 1 OS=Rattus norvegicus OX=10116 GN=Cobll1 PE=1 SV=3	S	1223		Disordered		Q53SF7	Cobll1	Cordon-bleu protein-like 1	S	1068
Q63768	Crk	CRK_RAT Adapter molecule crk OS=Rattus norvegicus OX=10116 GN=Crk PE=1 SV=1	S	41		SH2 domain		P46108	Crk	Adapter molecule crk	S	41
P23928	Cryab	CRYAB_RAT Alpha-crystallin B chain OS=Rattus norvegicus OX=10116 GN=Cryab PE=1 SV=1	S	59		sHSP domain		P02511	Cryab	Alpha-crystallin B chain	S	59
Q8VHF5	Cs	CISY_RAT Citrate synthase, mitochondrial OS=Rattus norvegicus OX=10116 GN=Cs PE=1 SV=1	S	226		N/A		O75390	Cs	Citrate synthase, mitochondrial	G	226
Q5U302	Ctnna1	Q5U302_RAT Catenin (Cadherin associated protein), alpha 1 OS=Rattus norvegicus OX=10116 GN=Ctnna1 PE=1 SV=1	S	44		Involved in homodimerization		P35221	Ctnna1	Catenin alpha-1	S	44
A0A0G2JX81	Ctnna3	A0A0G2JX81_RAT Catenin alpha 3 OS=Rattus norvegicus OX=10116 GN=Ctnna3 PE=1 SV=1	S	656		Disordered		Q9UI47	Ctnna3	Catenin alpha-3	S	637
A0A0G2JX81	Ctnna3	A0A0G2JX81_RAT Catenin alpha 3 OS=Rattus norvegicus OX=10116 GN=Ctnna3 PE=1 SV=1	S	666		Disordered		Q9UI47	Ctnna3	Catenin alpha-3	S	647
A0A0G2JX81	Ctnna3	A0A0G2JX81_RAT Catenin alpha 3 OS=Rattus norvegicus OX=10116 GN=Ctnna3 PE=1 SV=1	T	668		Disordered		Q9UI47	Ctnna3	Catenin alpha-3	T	649
A0A0G2JX81	Ctnna3	A0A0G2JX81_RAT Catenin alpha 3 OS=Rattus norvegicus OX=10116 GN=Ctnna3 PE=1 SV=1	T	670		Disordered		Q9UI47	Ctnna3	Catenin alpha-3	T	651
A0A0G2JX81	Ctnna3	A0A0G2JX81_RAT Catenin alpha 3 OS=Rattus norvegicus OX=10116 GN=Ctnna3 PE=1 SV=1	T	672		Disordered		Q9UI47	Ctnna3	Catenin alpha-3	T	653
Q9WU82	Ctnnb1	CTNB1_RAT Catenin beta-1 OS=Rattus norvegicus OX=10116 GN=Ctnnb1 PE=1 SV=1	S	552		ARM10 domain		P35222	Ctnb1	Catenin beta-1	S	552
Q9WU82	Ctnnb1	CTNB1_RAT Catenin beta-1 OS=Rattus norvegicus OX=10116 GN=Ctnnb1 PE=1 SV=1	T	556		ARM10 domain		P35222	Ctnb1	Catenin beta-1	T	556
A0A0G2JXM1	Ctnnd1	A0A0G2JXM1_RAT Catenin delta 1 OS=Rattus norvegicus OX=10116 GN=Ctnnd1 PE=1 SV=1	Y	865		Disordered		O60716	Ctnnd1	Catenin delta-1	Y	865
Q68EJ0	Cyb5r4	NB5R4_RAT Cytochrome b5 reductase 4 OS=Rattus norvegicus OX=10116 GN=Cyb5r4 PE=1 SV=2	Y	88		Cytochrome b5 heme-binding domain		Q7L1T6	Cyb5r4	Cytochrome b5 reductase 4	Y	88
Q4KLZ6	Dak	TKFC_RAT Triokinase/FMN cyclase OS=Rattus norvegicus OX=10116 GN=Tkfc PE=1 SV=1	Y	34		DhaK domain		Q3LXA3	Tkfc	Triokinase/FMN cyclase	H	34
P48675	Des	DESM_RAT Desmin OS=Rattus norvegicus OX=10116 GN=Des PE=1 SV=2	S	31		Head region		P17661	Des	Desmin	S	31
A0A8I5ZXT2	Dmtn	A0A8I5ZXT2_RAT Dematin actin binding protein OS=Rattus norvegicus OX=10116 GN=Dmtn PE=1 SV=1	S	201		Disordered		Q08495	Dmtn	Dematin	S	226
A0A8J8XLI9	Dph1	A0A8J8XLI9_RAT 2-(3-amino-3-carboxypropyl)histidine synthase subunit 1 OS=Rattus norvegicus OX=10116 GN=Dph1 PE=3 SV=1	S	10		Disordered		Q9BZG8	Dph1	2-(3-amino-3-cyrboxypropyl)histidine synthase subunit1	A	10
A0A8J8XLI9	Dph1	A0A8J8XLI9_RAT 2-(3-amino-3-carboxypropyl)histidine synthase subunit 1 OS=Rattus norvegicus OX=10116 GN=Dph1 PE=3 SV=1	S	14		Disordered		Q9BZG8	Dph1	2-(3-amino-3-cyrboxypropyl)histidine synthase subunit1	G	14
F1LYX9	Dsg2	F1LYX9_RAT Desmoglein 2 OS=Rattus norvegicus OX=10116 GN=Dsg2 PE=1 SV=2	S	737		N/A		Q14126	Dsg2	Desmoglein-2	G	727
F1LYX9	Dsg2	F1LYX9_RAT Desmoglein 2 OS=Rattus norvegicus OX=10116 GN=Dsg2 PE=1 SV=2	S	748		N/A		Q14126	Dsg2	Desmoglein-2	A	738
F1LMV6	Dsp	DESP_RAT Desmoplakin OS=Rattus norvegicus OX=10116 GN=Dsp PE=1 SV=1	Y	2824		Disordered		P15924	Dsp	Desmoplakin	Y	2817
A0A8I5ZQD4	Dst	A0A8I5ZQD4_RAT Dystonin OS=Rattus norvegicus OX=10116 GN=Dst PE=1 SV=1	S	7457		Disordered		Q03001	Dst	Dystonin	S	7364
A0A8I5ZQD4	Dst	A0A8I5ZQD4_RAT Dystonin OS=Rattus norvegicus OX=10116 GN=Dst PE=1 SV=1	S	7460		Disordered		Q03001	Dst	Dystonin	S	7367
D4A3W6	Dusp16	D4A3W6_RAT Dual specificity phosphatase 16 OS=Rattus norvegicus OX=10116 GN=Dusp16 PE=1 SV=1	S	305		N/A		Q9BY84	Dusp16	Dual specificity potein phosphatase 16	S	305
D3ZRM0	Dusp27	D3ZRM0_RAT Dual specificity phosphatase 27, atypical OS=Rattus norvegicus OX=10116 GN=Styxl2 PE=1 SV=1	S	965		Disordered		Q5VZP5	Styxl2	Serine/threonine/tyrosine-interacting-like protein 2	S	985
P23965	Eci1	ECI1_RAT Enoyl-CoA delta isomerase 1, mitochondrial OS=Rattus norvegicus OX=10116 GN=Eci1 PE=1 SV=1	S	272		N/A		P42126	Eci1	Enoyl-CoA delta isomerase 1, mitochondrial	S	285
Q6P685	Eif2s2	Q6P685_RAT Eukaryotic translation initiation factor 2 subunit beta OS=Rattus norvegicus OX=10116 GN=Eif2s2 PE=1 SV=1	S	2		Disordered		P20042	Eif2s2	Eukaryotic translation initiation factor 2 subunit 2	S	2
Q4G061	Eif3b	EIF3B_RAT Eukaryotic translation initiation factor 3 subunit B OS=Rattus norvegicus OX=10116 GN=Eif3b PE=1 SV=1	T	72		Disordered		P55884	Eif3b	Eukaryotic translation initiation factor 3 subunit B	S	83
Q5RK09	Eif3g	EIF3G_RAT Eukaryotic translation initiation factor 3 subunit G OS=Rattus norvegicus OX=10116 GN=Eif3g PE=1 SV=1	T	41		Disordered		O75821	Eif3g	Eukaryotic translation initiation factor 3 subunit G	T	41
Q62622	Eif4ebp1	4EBP1_RAT Eukaryotic translation initiation factor 4E-binding protein 1 OS=Rattus norvegicus OX=10116 GN=Eif4ebp1 PE=1 SV=3	Y	33		Disordered		Q13541	Eif4ebp1	Eukaryotic translation initiation factor 4E-binding protein 1	Y	34
Q62622	Eif4ebp1	4EBP1_RAT Eukaryotic translation initiation factor 4E-binding protein 1 OS=Rattus norvegicus OX=10116 GN=Eif4ebp1 PE=1 SV=3	T	69		Disordered		Q13541	Eif4ebp1	Eukaryotic translation initiation factor 4E-binding protein 1	T	70
B2GUV7	Eif5b	IF2P_RAT Eukaryotic translation initiation factor 5B OS=Rattus norvegicus OX=10116 GN=Eif5b PE=1 SV=1	S	215		Disordered		O60841	Eif5b	Eukaryotic translation initiation factor 5B	S	214
Q6AY82	Emcn	MUCEN_RAT Endomucin OS=Rattus norvegicus OX=10116 GN=Emcn PE=2 SV=1	S	222		Disordered		Q9ULC0	Emcn	Endomucin	S	233
Q4V8C3	Eml1	EMAL1_RAT Echinoderm microtubule-associated protein-like 1 OS=Rattus norvegicus OX=10116 GN=Eml1 PE=1 SV=2	S	113		Disordered		O00423	Eml1	Echinoderm microtubule-associated protein-like 1	S	113
A0A8I6AD02	ENSRNOG00000069655	A0A8I6AD02_RAT Glyceraldehyde 3-phosphate dehydrogenase NAD(P) binding domain-containing protein OS=Rattus norvegicus OX=10116 GN=ENSRNOG00000069655 PE=3 SV=1	T	114		N/A		N/A
A0A8I6AD02	ENSRNOG00000069655	A0A8I6AD02_RAT Glyceraldehyde 3-phosphate dehydrogenase NAD(P) binding domain-containing protein OS=Rattus norvegicus OX=10116 GN=ENSRNOG00000069655 PE=3 SV=1	T	122		N/A		N/A
Q6AYD4	Esam	ESAM_RAT Endothelial cell-selective adhesion molecule OS=Rattus norvegicus OX=10116 GN=Esam PE=1 SV=1	S	340		Disordered		Q96AP7	Esam	Endothelial cell-selective adhesion molecule	S	336
Q6AYD4	Esam	ESAM_RAT Endothelial cell-selective adhesion molecule OS=Rattus norvegicus OX=10116 GN=Esam PE=1 SV=1	S	342		Disordered		Q96AP7	Esam	Endothelial cell-selective adhesion molecule	S	338
Q6AYD4	Esam	ESAM_RAT Endothelial cell-selective adhesion molecule OS=Rattus norvegicus OX=10116 GN=Esam PE=1 SV=1	S	343		Disordered		Q96AP7	Esam	Endothelial cell-selective adhesion molecule	S	339
D3ZJ32	Esyt2	D3ZJ32_RAT Extended synaptotagmin 2 OS=Rattus norvegicus OX=10116 GN=Esyt2 PE=1 SV=4	S	661		Disordered		A0FGR8	Esyt2	Extended synaptotagmin-2	S	737
D3ZJ32	Esyt2	D3ZJ32_RAT Extended synaptotagmin 2 OS=Rattus norvegicus OX=10116 GN=Esyt2 PE=1 SV=4	S	662		Disordered		A0FGR8	Esyt2	Extended synaptotagmin-2	S	738
D3ZJ32	Esyt2	D3ZJ32_RAT Extended synaptotagmin 2 OS=Rattus norvegicus OX=10116 GN=Esyt2 PE=1 SV=4	S	679		N/A		A0FGR8	Esyt2	Extended synaptotagmin-2	S	755
D3ZJ32	Esyt2	D3ZJ32_RAT Extended synaptotagmin 2 OS=Rattus norvegicus OX=10116 GN=Esyt2 PE=1 SV=4	S	685		N/A		A0FGR8	Esyt2	Extended synaptotagmin-2	S	761
Q5XI81	Fxr1	FXR1_RAT RNA-binding protein FXR1 OS=Rattus norvegicus OX=10116 GN=Fxr1 PE=1 SV=1	S	435		Disordered		P51114	Fxr1	RNA-binding protein FXR1	S	406
Q5XI81	Fxr1	FXR1_RAT RNA-binding protein FXR1 OS=Rattus norvegicus OX=10116 GN=Fxr1 PE=1 SV=1	S	438		Disordered		P51114	Fxr1	RNA-binding protein FXR1	S	409
P08050	Gja1	CXA1_RAT Gap junction alpha-1 protein OS=Rattus norvegicus OX=10116 GN=Gja1 PE=1 SV=2	S	325		Disordered		P17302	Gja1	Gap junction alpha-1 protein	S	325
P08050	Gja1	CXA1_RAT Gap junction alpha-1 protein OS=Rattus norvegicus OX=10116 GN=Gja1 PE=1 SV=2	T	326		Disordered		P17302	Gja1	Gap junction alpha-1 protein	T	326
P08050	Gja1	CXA1_RAT Gap junction alpha-1 protein OS=Rattus norvegicus OX=10116 GN=Gja1 PE=1 SV=2	S	328		Disordered		P17302	Gja1	Gap junction alpha-1 protein	S	328
P08050	Gja1	CXA1_RAT Gap junction alpha-1 protein OS=Rattus norvegicus OX=10116 GN=Gja1 PE=1 SV=2	S	330		Disordered		P17302	Gja1	Gap junction alpha-1 protein	S	330
P08050	Gja1	CXA1_RAT Gap junction alpha-1 protein OS=Rattus norvegicus OX=10116 GN=Gja1 PE=1 SV=2	S	364		Disordered		P17302	Gja1	Gap junction alpha-1 protein	S	364
P08050	Gja1	CXA1_RAT Gap junction alpha-1 protein OS=Rattus norvegicus OX=10116 GN=Gja1 PE=1 SV=2	S	365		Disordered		P17302	Gja1	Gap junction alpha-1 protein	S	365
P08050	Gja1	CXA1_RAT Gap junction alpha-1 protein OS=Rattus norvegicus OX=10116 GN=Gja1 PE=1 SV=2	S	368		Disordered		P17302	Gja1	Gap junction alpha-1 protein	S	368
P08050	Gja1	CXA1_RAT Gap junction alpha-1 protein OS=Rattus norvegicus OX=10116 GN=Gja1 PE=1 SV=2	S	369		Disordered		P17302	Gja1	Gap junction alpha-1 protein	S	369
A2RRU1	Gys1	GYS1_RAT Glycogen [starch] synthase, muscle OS=Rattus norvegicus OX=10116 GN=Gys1 PE=1 SV=1	S	641		Disordered		P13807	Gys1	Glycogen [starch] synthase, muscle	S	641
A2RRU1	Gys1	GYS1_RAT Glycogen [starch] synthase, muscle OS=Rattus norvegicus OX=10116 GN=Gys1 PE=1 SV=1	S	649		Disordered		P13807	Gys1	Glycogen [starch] synthase, muscle	S	649
A2RRU1	Gys1	GYS1_RAT Glycogen [starch] synthase, muscle OS=Rattus norvegicus OX=10116 GN=Gys1 PE=1 SV=1	S	653		Disordered		P13807	Gys1	Glycogen [starch] synthase, muscle	S	653
A2RRU1	Gys1	GYS1_RAT Glycogen [starch] synthase, muscle OS=Rattus norvegicus OX=10116 GN=Gys1 PE=1 SV=1	S	657		Disordered		P13807	Gys1	Glycogen [starch] synthase, muscle	S	657
A2RRU1	Gys1	GYS1_RAT Glycogen [starch] synthase, muscle OS=Rattus norvegicus OX=10116 GN=Gys1 PE=1 SV=1	S	711		Disordered		P13807	Gys1	Glycogen [starch] synthase, muscle	S	710
A2RRU1	Gys1	GYS1_RAT Glycogen [starch] synthase, muscle OS=Rattus norvegicus OX=10116 GN=Gys1 PE=1 SV=1	S	728		Disordered		P13807	Gys1	Glycogen [starch] synthase, muscle	S	727
A2RRU1	Gys1	GYS1_RAT Glycogen [starch] synthase, muscle OS=Rattus norvegicus OX=10116 GN=Gys1 PE=1 SV=1	S	732		Disordered		P13807	Gys1	Glycogen [starch] synthase, muscle	S	731
P01946	Hba1	HBA_RAT Hemoglobin subunit alpha-1/2 OS=Rattus norvegicus OX=10116 GN=Hba1 PE=1 SV=3	S	50		N/A		P69905	Hba1	Hemoglobin subunit alpha	S	50
P10980	Chrm2	ACM2_RAT Muscarinic acetylcholine receptor M2 OS=Rattus norvegicus OX=10116 GN=Chrm2 PE=1 SV=2	S	234		Disordered		P08172	Chrm2	Muscarinic acetylcholine receptor M2	S	234
G3V824	Igf2r	G3V824_RAT Insulin-like growth factor 2 receptor OS=Rattus norvegicus OX=10116 GN=Igf2r PE=1 SV=1	S	2469		Disordered		P11717	Igf2r	Cation-independent mannose-6-phosphate receptor	S	2479
G3V824	Igf2r	G3V824_RAT Insulin-like growth factor 2 receptor OS=Rattus norvegicus OX=10116 GN=Igf2r PE=1 SV=1	S	2474		Disordered		P11717	Igf2r	Cation-independent mannose-6-phosphate receptor	S	2484
Q5EIC4	Irf2bpl	I2BPL_RAT Probable E3 ubiquitin-protein ligase IRF2BPL OS=Rattus norvegicus OX=10116 GN=Irf2bpl PE=1 SV=1	S	644		Disordered		Q9H1B7	Irf2bpl	Probable E3 ubiquitin-protein ligase IRF2BPL	S	657
A0A8I6AM23	Jak1	A0A8I6AM23_RAT Tyrosine-protein kinase OS=Rattus norvegicus OX=10116 GN=Jak1 PE=1 SV=1	S	960		Protein kinase domain		P23458	Jak1	Tyrosine-protein kinase JAK1	S	961
A0A8I6AM23	Jak1	A0A8I6AM23_RAT Tyrosine-protein kinase OS=Rattus norvegicus OX=10116 GN=Jak1 PE=1 SV=1	S	962		Protein kinase domain		P23458	Jak1	Tyrosine-protein kinase JAK1	S	963
D3ZQ55	Jph1	D3ZQ55_RAT Junctophilin OS=Rattus norvegicus OX=10116 GN=Jph1 PE=1 SV=1	T	460		Disordered		Q9HDC5	Jph1	Junctophilin-1	T	460
D3ZQ55	Jph1	D3ZQ55_RAT Junctophilin OS=Rattus norvegicus OX=10116 GN=Jph1 PE=1 SV=1	T	461		Disordered		Q9HDC5	Jph1	Junctophilin-1	T	461
D3ZQ55	Jph1	D3ZQ55_RAT Junctophilin OS=Rattus norvegicus OX=10116 GN=Jph1 PE=1 SV=1	S	465		Disordered		Q9HDC5	Jph1	Junctophilin-1	S	465
Q2PS20	Jph2	JPH2_RAT Junctophilin-2 OS=Rattus norvegicus OX=10116 GN=Jph2 PE=1 SV=1	S	462		Disordered		Q9BR39	Jph2	Junctophilin-2	S	469
Q2PS20	Jph2	JPH2_RAT Junctophilin-2 OS=Rattus norvegicus OX=10116 GN=Jph2 PE=1 SV=1	T	470		Disordered		Q9BR39	Jph2	Junctophilin-2	T	477
Q2PS20	Jph2	JPH2_RAT Junctophilin-2 OS=Rattus norvegicus OX=10116 GN=Jph2 PE=1 SV=1	S	527		Disordered		Q9BR39	Jph2	Junctophilin-2	S	534
Q6P0K8	Jup	PLAK_RAT Junction plakoglobin OS=Rattus norvegicus OX=10116 GN=Jup PE=1 SV=1	S	665		N/A		P14923	Jup	Junction plakoglobin	S	665
P48679	Lmna	LMNA_RAT Prelamin-A/C OS=Rattus norvegicus OX=10116 GN=Lmna PE=1 SV=1	S	395		Disordered		P02545	Lmna	Prelamin-A/C	S	395
Q4L1J4	Magi1	MAGI1_RAT Membrane-associated guanylate kinase, WW and PDZ domain-containing protein 1 OS=Rattus norvegicus OX=10116 GN=Magi1 PE=1 SV=1	S	740		Disordered		Q96QZ7	Magi1	Membrane-associated guanylate kinase, WW and PDZ domain-containing protein 1	S	741
P34926	Map1a	MAP1A_RAT Microtubule-associated protein 1A OS=Rattus norvegicus OX=10116 GN=Map1a PE=1 SV=1	S	666		N/A		P78559	Map1a	Microtubule-associated protein 1A	S	667
P34926	Map1a	MAP1A_RAT Microtubule-associated protein 1A OS=Rattus norvegicus OX=10116 GN=Map1a PE=1 SV=1	T	896		Disordered		P78559	Map1a	Microtubule-associated protein 1A	T	898
P34926	Map1a	MAP1A_RAT Microtubule-associated protein 1A OS=Rattus norvegicus OX=10116 GN=Map1a PE=1 SV=1	T	1621		Disordered		P78559	Map1a	Microtubule-associated protein 1A	T	1653
P34926	Map1a	MAP1A_RAT Microtubule-associated protein 1A OS=Rattus norvegicus OX=10116 GN=Map1a PE=1 SV=1	S	1622		Disordered		P78559	Map1a	Microtubule-associated protein 1A	S	1654
P34926	Map1a	MAP1A_RAT Microtubule-associated protein 1A OS=Rattus norvegicus OX=10116 GN=Map1a PE=1 SV=1	T	1983		Disordered		P78559	Map1a	Microtubule-associated protein 1A	L	2017
P34926	Map1a	MAP1A_RAT Microtubule-associated protein 1A OS=Rattus norvegicus OX=10116 GN=Map1a PE=1 SV=1	S	2221		Disordered		P78559	Map1a	Microtubule-associated protein 1A	S	2252
P15205	Map1b	MAP1B_RAT Microtubule-associated protein 1B OS=Rattus norvegicus OX=10116 GN=Map1b PE=1 SV=3	S	1252		Disordered		P46821	Map1b	Microtubule-associated protein 1B	S	1260
P15205	Map1b	MAP1B_RAT Microtubule-associated protein 1B OS=Rattus norvegicus OX=10116 GN=Map1b PE=1 SV=3	S	1257		Disordered		P46821	Map1b	Microtubule-associated protein 1B	S	1265
P15205	Map1b	MAP1B_RAT Microtubule-associated protein 1B OS=Rattus norvegicus OX=10116 GN=Map1b PE=1 SV=3	S	1371		Disordered		P46821	Map1b	Microtubule-associated protein 1B	S	1378
Q5M7W5	Map4	MAP4_RAT Microtubule-associated protein 4 OS=Rattus norvegicus OX=10116 GN=Map4 PE=1 SV=1	T	546		Disordered		P27816	Map4	Microtubule-associated protein 4	N	571
Q5M7W5	Map4	MAP4_RAT Microtubule-associated protein 4 OS=Rattus norvegicus OX=10116 GN=Map4 PE=1 SV=1	T	848		N/A		P27816	Map4	Microtubule-associated protein 4	T	874
P63086	Mapk1	MK01_RAT Mitogen-activated protein kinase 1 OS=Rattus norvegicus OX=10116 GN=Mapk1 PE=1 SV=3	T	183		TXY motif in protein kinase domain		Q1HBJ4	Mapk1	Mitogen-activated protein kinase	T	185
P63086	Mapk1	MK01_RAT Mitogen-activated protein kinase 1 OS=Rattus norvegicus OX=10116 GN=Mapk1 PE=1 SV=3	Y	185		TXY motif in protein kinase domain		Q1HBJ4	Mapk1	Mitogen-activated protein kinase	Y	187
P19332	Mapt	TAU_RAT Microtubule-associated protein tau OS=Rattus norvegicus OX=10116 GN=Mapt PE=1 SV=3	S	509		Disordered		P10636	Mapt	Microtubule-associated protein tau	S	515
P19332	Mapt	TAU_RAT Microtubule-associated protein tau OS=Rattus norvegicus OX=10116 GN=Mapt PE=1 SV=3	S	510		Disordered		P10636	Mapt	Microtubule-associated protein tau	S	516
P19332	Mapt	TAU_RAT Microtubule-associated protein tau OS=Rattus norvegicus OX=10116 GN=Mapt PE=1 SV=3	Y	705		N/A		P10636	Mapt	Microtubule-associated protein tau	Y	711
P19332	Mapt	TAU_RAT Microtubule-associated protein tau OS=Rattus norvegicus OX=10116 GN=Mapt PE=1 SV=3	T	714		N/A		P10636	Mapt	Microtubule-associated protein tau	T	720
P19332	Mapt	TAU_RAT Microtubule-associated protein tau OS=Rattus norvegicus OX=10116 GN=Mapt PE=1 SV=3	S	720		N/A		P10636	Mapt	Microtubule-associated protein tau	S	726
P19332	Mapt	TAU_RAT Microtubule-associated protein tau OS=Rattus norvegicus OX=10116 GN=Mapt PE=1 SV=3	S	723		N/A		P10636	Mapt	Microtubule-associated protein tau	S	729
P19332	Mapt	TAU_RAT Microtubule-associated protein tau OS=Rattus norvegicus OX=10116 GN=Mapt PE=1 SV=3	S	724		N/A		P10636	Mapt	Microtubule-associated protein tau	S	730
P19332	Mapt	TAU_RAT Microtubule-associated protein tau OS=Rattus norvegicus OX=10116 GN=Mapt PE=1 SV=3	T	725		N/A		P10636	Mapt	Microtubule-associated protein tau	T	731
P19332	Mapt	TAU_RAT Microtubule-associated protein tau OS=Rattus norvegicus OX=10116 GN=Mapt PE=1 SV=3	S	727		N/A		P10636	Mapt	Microtubule-associated protein tau	S	733
P04636	Mdh2	MDHM_RAT Malate dehydrogenase, mitochondrial OS=Rattus norvegicus OX=10116 GN=Mdh2 PE=1 SV=2	S	246		N/A		P40926	Mdh2	Malate dehydrogenase, mitochondrial	S	246
O35889	Mllt4	AFAD_RAT Afadin OS=Rattus norvegicus OX=10116 GN=Afdn PE=1 SV=1	S	1114		N/A		P55196	Afdn	Afadin	S	1107
P38718	Mpc2	MPC2_RAT Mitochondrial pyruvate carrier 2 OS=Rattus norvegicus OX=10116 GN=Mpc2 PE=2 SV=1	Y	13		N/A		O95563	Mpc2	Mitochondrial pyruvate carrier 2	Y	13
P02563	Myh6	MYH6_RAT Myosin-6 OS=Rattus norvegicus OX=10116 GN=Myh6 PE=1 SV=2	S	1089		Coiled coil region		P13533	Myh6	Myosin-6	N	1090
P02563	Myh6	MYH6_RAT Myosin-6 OS=Rattus norvegicus OX=10116 GN=Myh6 PE=1 SV=2	Y	1260		Coiled coil region		P13533	Myh6	Myosin-6	Y	1261
P02563	Myh6	MYH6_RAT Myosin-6 OS=Rattus norvegicus OX=10116 GN=Myh6 PE=1 SV=2	T	1680		Coiled coil region		P13533	Myh6	Myosin-6	N	1681
P02563;P02564	Myh6;Myh7	MYH6_RAT Myosin-6 OS=Rattus norvegicus OX=10116 GN=Myh6 PE=1 SV=2;MYH7_RAT Myosin-7 OS=Rattus norvegicus OX=10116 GN=Myh7 PE=1 SV=2	T	1722;1721		Coiled coil region		P13533	Myh6	Myosin-6	T	1723
P02564	Myh7	MYH7_RAT Myosin-7 OS=Rattus norvegicus OX=10116 GN=Myh7 PE=1 SV=2	T	210		Myosin motor domain		P12883	Myh7	Myosin-7	S	210
P02564	Myh7	MYH7_RAT Myosin-7 OS=Rattus norvegicus OX=10116 GN=Myh7 PE=1 SV=2	T	215		Myosin motor domain		P12883	Myh7	Myosin-7	T	215
P02564	Myh7	MYH7_RAT Myosin-7 OS=Rattus norvegicus OX=10116 GN=Myh7 PE=1 SV=2	S	1102		Coiled coil region		P12883	Myh7	Myosin-7	S	1102
P02564	Myh7	MYH7_RAT Myosin-7 OS=Rattus norvegicus OX=10116 GN=Myh7 PE=1 SV=2	T	1232		Coiled coil region		P12883	Myh7	Myosin-7	T	1232
P02564	Myh7	MYH7_RAT Myosin-7 OS=Rattus norvegicus OX=10116 GN=Myh7 PE=1 SV=2	S	1233		Coiled coil region		P12883	Myh7	Myosin-7	S	1233
P02564	Myh7	MYH7_RAT Myosin-7 OS=Rattus norvegicus OX=10116 GN=Myh7 PE=1 SV=2	S	1299		Coiled coil region		P12883	Myh7	Myosin-7	S	1299
P02564	Myh7	MYH7_RAT Myosin-7 OS=Rattus norvegicus OX=10116 GN=Myh7 PE=1 SV=2	S	1518		Coiled coil region		P12883	Myh7	Myosin-7	S	1518
P08733	Myl2	MLRV_RAT Myosin regulatory light chain 2, ventricular/cardiac muscle isoform OS=Rattus norvegicus OX=10116 GN=Myl2 PE=1 SV=2	S	14		N/A		P10916	Myl2	Myosin regulatory light chain 2, ventricular/cardiac muscle isoform	N	14
P08733	Myl2	MLRV_RAT Myosin regulatory light chain 2, ventricular/cardiac muscle isoform OS=Rattus norvegicus OX=10116 GN=Myl2 PE=1 SV=2	S	15		N/A		P10916	Myl2	Myosin regulatory light chain 2, ventricular/cardiac muscle isoform	S	15
P08733	Myl2	MLRV_RAT Myosin regulatory light chain 2, ventricular/cardiac muscle isoform OS=Rattus norvegicus OX=10116 GN=Myl2 PE=1 SV=2	S	19		N/A		P10916	Myl2	Myosin regulatory light chain 2, ventricular/cardiac muscle isoform	S	19
E9PT87	Mylk3	MYLK3_RAT Myosin light chain kinase 3 OS=Rattus norvegicus OX=10116 GN=Mylk3 PE=1 SV=1	S	444		N/A		Q32MK0	Mylk3	Myosin light chain kinase 3	P	477
E9PT87	Mylk3	MYLK3_RAT Myosin light chain kinase 3 OS=Rattus norvegicus OX=10116 GN=Mylk3 PE=1 SV=1	S	445		N/A		Q32MK0	Mylk3	Myosin light chain kinase 3	P	478
A0A8I6GBP8	Myom1	A0A8I6GBP8_RAT Myomesin 1 OS=Rattus norvegicus OX=10116 GN=Myom1 PE=1 SV=1	S	132		Ig-like domain		P52179	Myom1	Myomesin-1	S	122
A0A8I6GBP8	Myom1	A0A8I6GBP8_RAT Myomesin 1 OS=Rattus norvegicus OX=10116 GN=Myom1 PE=1 SV=1	S	886		Disordered		P52179	Myom1	Myomesin-1	S	883
G3V7K1	Myom2	G3V7K1_RAT Myomesin 2 OS=Rattus norvegicus OX=10116 GN=Myom2 PE=1 SV=2	S	78		N/A		P54296	Myom2	Myomesin-2	Q	78
M0RCF7	Myot	M0RCF7_RAT Myotilin OS=Rattus norvegicus OX=10116 GN=Myot PE=4 SV=1	S	232		Disordered, interaction with Flnc and Acta1		Q9UBF9	Myot	Myotilin	S	233
A0A0G2KAQ5	Myoz2	A0A0G2KAQ5_RAT Myozenin 2 OS=Rattus norvegicus OX=10116 GN=Myoz2 PE=1 SV=1	S	101		Disordered		Q9NPC6	Myoz2	Myozenin-2	S	101
A0A0G2KAQ5	Myoz2	A0A0G2KAQ5_RAT Myozenin 2 OS=Rattus norvegicus OX=10116 GN=Myoz2 PE=1 SV=1	T	111		Disordered		Q9NPC6	Myoz2	Myozenin-2	T	111
Q66HF1	Ndufs1	NDUS1_RAT NADH-ubiquinone oxidoreductase 75 kDa subunit, mitochondrial OS=Rattus norvegicus OX=10116 GN=Ndufs1 PE=1 SV=1	S	143		4Fe-4S His(Cys)3-ligated-type domain		P28331	Ndufs1	NADH-ubiquinone oxidoreductase 75 kDa subunit, mitochondrial	S	143
P19804;Q05982	Nme2;Nme1	NDKB_RAT Nucleoside diphosphate kinase B OS=Rattus norvegicus OX=10116 GN=Nme2 PE=1 SV=1;NDKA_RAT Nucleoside diphosphate kinase A OS=Rattus norvegicus OX=10116 GN=Nme1 PE=1 SV=1	S	120		N/A		P22392	Nme2	Nucleoside diphosphate kinase B	S	120
A0A0G2JUP3	Obscn	A0A0G2JUP3_RAT non-specific serine/threonine protein kinase OS=Rattus norvegicus OX=10116 GN=Obscn PE=1 SV=2	S	5468		N/A		Q5VST9	Obscn	Obscurin	S	4750
A0A0G2JUP3	Obscn	A0A0G2JUP3_RAT non-specific serine/threonine protein kinase OS=Rattus norvegicus OX=10116 GN=Obscn PE=1 SV=2	T	5472		Disordered		Q5VST9	Obscn	Obscurin	T	4754
A0A0G2JUP3	Obscn	A0A0G2JUP3_RAT non-specific serine/threonine protein kinase OS=Rattus norvegicus OX=10116 GN=Obscn PE=1 SV=2	S	5522		N/A		Q5VST9	Obscn	Obscurin	S	4804
A0A0G2JUP3	Obscn	A0A0G2JUP3_RAT non-specific serine/threonine protein kinase OS=Rattus norvegicus OX=10116 GN=Obscn PE=1 SV=2	S	6278		Disordered		Q5VST9	Obscn	Obscurin	S	5563
A0A0G2JUP3	Obscn	A0A0G2JUP3_RAT non-specific serine/threonine protein kinase OS=Rattus norvegicus OX=10116 GN=Obscn PE=1 SV=2	S	6288		Disordered		Q5VST9	Obscn	Obscurin	S	5573
A0A0G2JUP3	Obscn	A0A0G2JUP3_RAT non-specific serine/threonine protein kinase OS=Rattus norvegicus OX=10116 GN=Obscn PE=1 SV=2	S	6670		PH domain		Q5VST9	Obscn	Obscurin	S	5955
Q64303	Pak2	PAK2_RAT Serine/threonine-protein kinase PAK 2 OS=Rattus norvegicus OX=10116 GN=Pak2 PE=1 SV=1	S	197		Linker region		Q13177	Pak2	Serine/threonine-protein kinase PAK 2	S	197
P0C5E3	Palld	PALLD_RAT Palladin (Fragment) OS=Rattus norvegicus OX=10116 GN=Palld PE=1 SV=1	S	170		N/A		Q8WX93	Palld	Palladin	S	893
F1LT70	Pank2	F1LT70_RAT Pantothenate kinase 2 OS=Rattus norvegicus OX=10116 GN=Pank2 PE=4 SV=2	S	42		N/A		Q9BZ23	Pank2	Pantothenate kinase 2, mitochondrial	S	168
F1LT70	Pank2	F1LT70_RAT Pantothenate kinase 2 OS=Rattus norvegicus OX=10116 GN=Pank2 PE=4 SV=2	S	43		N/A		Q9BZ23	Pank2	Pantothenate kinase 2, mitochondrial	S	169
P14882	Pcca	PCCA_RAT Propionyl-CoA carboxylase alpha chain, mitochondrial OS=Rattus norvegicus OX=10116 GN=Pcca PE=1 SV=3	S	261		Biotin carboxylation domain and ATP-grasp domain		P05165	Pcca	Propionyl-CoA carboxylase alpha chain, mitochondrial	S	252
D4A5G8;P26284	Pdha1l1;Pdha1	D4A5G8_RAT Pyruvate dehydrogenase E1 component subunit alpha OS=Rattus norvegicus OX=10116 GN=Pdha1l1 PE=1 SV=4;ODPA_RAT Pyruvate dehydrogenase E1 component subunit alpha, somatic form, mitochondrial OS=Rattus norvegicus OX=10116 GN=Pdha1 PE=1 SV=2	S	286;295		Dehydrogenase E1 component domain		P08559	Pdha1	Pyruvate dehydrogenase E1 component subunit alpha, somatic form, mitochondrial	S	295
O88483	Pdp1	PDP1_RAT [Pyruvate dehydrogenase [acetyl-transferring]]-phosphatase 1, mitochondrial OS=Rattus norvegicus OX=10116 GN=Pdp1 PE=1 SV=1	Y	208		PPM-type phosphatase domain		Q9P0J1	Pdp1	[Pyruvate dehydrogenase [acetyl-transferring]]-phosphatase 1, mitochondrial	Y	208
O88483	Pdp1	PDP1_RAT [Pyruvate dehydrogenase [acetyl-transferring]]-phosphatase 1, mitochondrial OS=Rattus norvegicus OX=10116 GN=Pdp1 PE=1 SV=1	T	214		PPM-type phosphatase domain		Q9P0J1	Pdp1	[Pyruvate dehydrogenase [acetyl-transferring]]-phosphatase 1, mitochondrial	T	214
O88483	Pdp1	PDP1_RAT [Pyruvate dehydrogenase [acetyl-transferring]]-phosphatase 1, mitochondrial OS=Rattus norvegicus OX=10116 GN=Pdp1 PE=1 SV=1	T	224		PPM-type phosphatase domain		Q9P0J1	Pdp1	[Pyruvate dehydrogenase [acetyl-transferring]]-phosphatase 1, mitochondrial	T	224
P16290;P25113	Pgam2;Pgam1	PGAM2_RAT Phosphoglycerate mutase 2 OS=Rattus norvegicus OX=10116 GN=Pgam2 PE=1 SV=2;PGAM1_RAT Phosphoglycerate mutase 1 OS=Rattus norvegicus OX=10116 GN=Pgam1 PE=1 SV=4	Y	92		PGAM domain (SMART)		P15259	Pgam2	Phosphoglycerate mutase 2	Y	92
P38652	Pgm1	PGM1_RAT Phosphoglucomutase-1 OS=Rattus norvegicus OX=10116 GN=Pgm1 PE=1 SV=2	T	115		N/A		P36871	Pgm1	Phosphoglucomutase-1	T	115
Q64649	Phka1	KPB1_RAT Phosphorylase b kinase regulatory subunit alpha, skeletal muscle isoform OS=Rattus norvegicus OX=10116 GN=Phka1 PE=1 SV=2	S	740		N/A		P46020	Phka1	Phosphorylase b kinase regulatory subunit alpha, skeletal muscle isoform	P	738
A0A8I6A880	Pkp4	A0A8I6A880_RAT Plakophilin 4 OS=Rattus norvegicus OX=10116 GN=Pkp4 PE=1 SV=1	S	511		N/A		Q99569	Pkp4	Plakophilin-4	S	512
A0A8I6A880	Pkp4	A0A8I6A880_RAT Plakophilin 4 OS=Rattus norvegicus OX=10116 GN=Pkp4 PE=1 SV=1	S	514		N/A		Q99569	Pkp4	Plakophilin-4	S	515
P30427	Plec	PLEC_RAT Plectin OS=Rattus norvegicus OX=10116 GN=Plec PE=1 SV=2	S	4385		Between Plectin 28 and Plectin 29 domains		Q15149	Plec	Plectin	S	4382
P30427	Plec	PLEC_RAT Plectin OS=Rattus norvegicus OX=10116 GN=Plec PE=1 SV=2	S	4393		Between Plectin 28 and Plectin 29 domains		Q15149	Plec	Plectin	S	4390
P30427	Plec	PLEC_RAT Plectin OS=Rattus norvegicus OX=10116 GN=Plec PE=1 SV=2	S	4645		Disordered, 4 X 4 AA tandem repeats of G-S-R-X		Q15149	Plec	Plectin	S	4642
P61016	Pln	PPLA_RAT Cardiac phospholamban OS=Rattus norvegicus OX=10116 GN=Pln PE=1 SV=1	S	16		N/A		P26678	Pln	Cardiac phospholamban	S	16
P61016	Pln	PPLA_RAT Cardiac phospholamban OS=Rattus norvegicus OX=10116 GN=Pln PE=1 SV=1	T	17		N/A		P26678	Pln	Cardiac phospholamban	T	17
P50411	Ppp1r2	IPP2_RAT Protein phosphatase inhibitor 2 OS=Rattus norvegicus OX=10116 GN=Ppp1r2 PE=1 SV=2	T	73		N/A		P41236	Ppp1r2	Protein phosphatase inhibitor 2	T	73
P50411	Ppp1r2	IPP2_RAT Protein phosphatase inhibitor 2 OS=Rattus norvegicus OX=10116 GN=Ppp1r2 PE=1 SV=2	Y	75		N/A		P41236	Ppp1r2	Protein phosphatase inhibitor 2	Y	75
P50411	Ppp1r2	IPP2_RAT Protein phosphatase inhibitor 2 OS=Rattus norvegicus OX=10116 GN=Ppp1r2 PE=1 SV=2	S	175		Disordered		P41236	Ppp1r2	Protein phosphatase inhibitor 2	L	175
A0A0G2JV49	Ppp6r2	A0A0G2JV49_RAT Protein phosphatase 6, regulatory subunit 2 OS=Rattus norvegicus OX=10116 GN=Ppp6r2 PE=1 SV=2	S	696		Disordered		O75170	Ppp6r2	Serine/threonine-protein phosphatase 6 regulatory subunit 2	A	695
Q9QZH4	Prkab2	AAKB2_RAT 5'-AMP-activated protein kinase subunit beta-2 OS=Rattus norvegicus OX=10116 GN=Prkab2 PE=1 SV=1	S	182		N/A		O43741	Prkab2	5'-AMP-activated protein kinase subunit beta-2	S	183
P68403	Prkcb	KPCB_RAT Protein kinase C beta type OS=Rattus norvegicus OX=10116 GN=Prkcb PE=1 SV=3	T	364		Protein kinase domain		P05771	Prkcb	Protein kinase C beta type	T	364
P68403	Prkcb	KPCB_RAT Protein kinase C beta type OS=Rattus norvegicus OX=10116 GN=Prkcb PE=1 SV=3	Y	368		Protein kinase domain		P05771	Prkcb	Protein kinase C beta type	Y	368
G3V7Q4	Ptpn12	G3V7Q4_RAT Tyrosine-protein phosphatase non-receptor type 12 OS=Rattus norvegicus OX=10116 GN=Ptpn12 PE=1 SV=1	S	597		Disordered		Q05209	Ptpn12	Tyrosine-protein phosphatase non-receptor type 12	S	603
G3V7Q4	Ptpn12	G3V7Q4_RAT Tyrosine-protein phosphatase non-receptor type 12 OS=Rattus norvegicus OX=10116 GN=Ptpn12 PE=1 SV=1	S	600		Disordered		Q05209	Ptpn12	Tyrosine-protein phosphatase non-receptor type 12	S	606
G3V7Q4	Ptpn12	G3V7Q4_RAT Tyrosine-protein phosphatase non-receptor type 12 OS=Rattus norvegicus OX=10116 GN=Ptpn12 PE=1 SV=1	S	602		Disordered		Q05209	Ptpn12	Tyrosine-protein phosphatase non-receptor type 12	S	608
O88902	Ptpn23	PTN23_RAT Tyrosine-protein phosphatase non-receptor type 23 (Fragment) OS=Rattus norvegicus OX=10116 GN=Ptpn23 PE=1 SV=2	S	986		Disordered, His region		Q9H3S7	Ptpn23	Tyrosine-protein phosphatase non-recepto type 23	S	1123
P85125	Ptrf	CAVN1_RAT Caveolae-associated protein 1 OS=Rattus norvegicus OX=10116 GN=Cavin1 PE=1 SV=1	S	20		Disordered, required for homotrimerization and for interaction with CAVIN2 and CAVIN3		Q6NZI2	Cavin1	Caveolae-associated protein 1	N/A
P85125	Ptrf	CAVN1_RAT Caveolae-associated protein 1 OS=Rattus norvegicus OX=10116 GN=Cavin1 PE=1 SV=1	S	21		Disordered, required for homotrimerization and for interaction with CAVIN2 and CAVIN3		Q6NZI2	Cavin1	Caveolae-associated protein 1	N/A
P85125	Ptrf	CAVN1_RAT Caveolae-associated protein 1 OS=Rattus norvegicus OX=10116 GN=Cavin1 PE=1 SV=1	S	38		Disordered, required for homotrimerization and for interaction with CAVIN2 and CAVIN3		Q6NZI2	Cavin1	Caveolae-associated protein 1	S	36
P85125	Ptrf	CAVN1_RAT Caveolae-associated protein 1 OS=Rattus norvegicus OX=10116 GN=Cavin1 PE=1 SV=1	S	368		N/A		Q6NZI2	Cavin1	Caveolae-associated protein 1	S	366
P85125	Ptrf	CAVN1_RAT Caveolae-associated protein 1 OS=Rattus norvegicus OX=10116 GN=Cavin1 PE=1 SV=1	S	391		N/A		Q6NZI2	Cavin1	Caveolae-associated protein 1	S	389
Q66H76	Pxn	PAXI_RAT Paxillin OS=Rattus norvegicus OX=10116 GN=Pxn PE=1 SV=1	S	316		Disordered, between LD motif 4 and LD motif 5		P49023	Pxn	Paxillin	S	321
Q66H76	Pxn	PAXI_RAT Paxillin OS=Rattus norvegicus OX=10116 GN=Pxn PE=1 SV=1	S	335		LD motif 5		P49023	Pxn	Paxillin	S	340
A0A8I5YCC4	Rcsd1	A0A8I5YCC4_RAT RCSD domain containing 1 OS=Rattus norvegicus OX=10116 GN=Rcsd1 PE=1 SV=1	S	131		Disordered, FAM21/CAPZIP domain		Q6JBY9	Rcsd1	CapZ-interacting protein	S	105
A0A8I5YCC4	Rcsd1	A0A8I5YCC4_RAT RCSD domain containing 1 OS=Rattus norvegicus OX=10116 GN=Rcsd1 PE=1 SV=1	S	134		Disordered, FAM21/CAPZIP domain		Q6JBY9	Rcsd1	CapZ-interacting protein	S	108
A0A8I5YCC4	Rcsd1	A0A8I5YCC4_RAT RCSD domain containing 1 OS=Rattus norvegicus OX=10116 GN=Rcsd1 PE=1 SV=1	S	146		Disordered, FAM21/CAPZIP domain		Q6JBY9	Rcsd1	CapZ-interacting protein	S	120
A0A8I5YCC4	Rcsd1	A0A8I5YCC4_RAT RCSD domain containing 1 OS=Rattus norvegicus OX=10116 GN=Rcsd1 PE=1 SV=1	S	153		Disordered, FAM21/CAPZIP domain		Q6JBY9	Rcsd1	CapZ-interacting protein	S	127
Q66H98	Sdpr	CAVN2_RAT Caveolae-associated protein 2 OS=Rattus norvegicus OX=10116 GN=Cavin2 PE=1 SV=3	S	27		Disordered, Interaction with Cavin1		O95810	Cavin2	Caveolae-associated protein 2	S	27
Q66H98	Sdpr	CAVN2_RAT Caveolae-associated protein 2 OS=Rattus norvegicus OX=10116 GN=Cavin2 PE=1 SV=3	S	191		Coiled coil region		O95810	Cavin2	Caveolae-associated protein 2	S	192
Q66H98	Sdpr	CAVN2_RAT Caveolae-associated protein 2 OS=Rattus norvegicus OX=10116 GN=Cavin2 PE=1 SV=3	T	195		Coiled coil region		O95810	Cavin2	Caveolae-associated protein 2	T	196
Q66H98	Sdpr	CAVN2_RAT Caveolae-associated protein 2 OS=Rattus norvegicus OX=10116 GN=Cavin2 PE=1 SV=3	S	286		Disordered		O95810	Cavin2	Caveolae-associated protein 2	S	287
Q66H98	Sdpr	CAVN2_RAT Caveolae-associated protein 2 OS=Rattus norvegicus OX=10116 GN=Cavin2 PE=1 SV=3	S	326		Disordered		O95810	Cavin2	Caveolae-associated protein 2	S	332
Q66H98	Sdpr	CAVN2_RAT Caveolae-associated protein 2 OS=Rattus norvegicus OX=10116 GN=Cavin2 PE=1 SV=3	T	328		Disordered		O95810	Cavin2	Caveolae-associated protein 2	A	334
Q66H98	Sdpr	CAVN2_RAT Caveolae-associated protein 2 OS=Rattus norvegicus OX=10116 GN=Cavin2 PE=1 SV=3	S	332		Disordered		O95810	Cavin2	Caveolae-associated protein 2	S	338
Q66H98	Sdpr	CAVN2_RAT Caveolae-associated protein 2 OS=Rattus norvegicus OX=10116 GN=Cavin2 PE=1 SV=3	S	338		Disordered		O95810	Cavin2	Caveolae-associated protein 2	S	344
Q66H98	Sdpr	CAVN2_RAT Caveolae-associated protein 2 OS=Rattus norvegicus OX=10116 GN=Cavin2 PE=1 SV=3	T	367		Disordered		O95810	Cavin2	Caveolae-associated protein 2	T	375
D3ZDQ9	Sgca	D3ZDQ9_RAT Sarcoglycan, alpha OS=Rattus norvegicus OX=10116 GN=Sgca PE=1 SV=1	S	377		N/A		Q16586	Sgca	Alpha-sarcoglycan	S	377
M0RD40	Sik3	M0RD40_RAT non-specific serine/threonine protein kinase OS=Rattus norvegicus OX=10116 GN=Sik3 PE=1 SV=3	S	592		N/A		Q9Y2K2	Sik3	Serine/threonine-protein kinase SIK3	S	592
P53987	Slc16a1	MOT1_RAT Monocarboxylate transporter 1 OS=Rattus norvegicus OX=10116 GN=Slc16a1 PE=1 SV=1	T	459		Disordered		P53985	Slc16a1	Monocarboxylate transporter 1	T	466
P53987	Slc16a1	MOT1_RAT Monocarboxylate transporter 1 OS=Rattus norvegicus OX=10116 GN=Slc16a1 PE=1 SV=1	S	484		Disordered		P53985	Slc16a1	Monocarboxylate transporter 1	D	490
O35413	Sorbs2	SRBS2_RAT Sorbin and SH3 domain-containing protein 2 OS=Rattus norvegicus OX=10116 GN=Sorbs2 PE=1 SV=2	S	138		N/A		O94875	Sorbs2	Sorbin and SH3 domain-containing protein 2	P	38
O35413	Sorbs2	SRBS2_RAT Sorbin and SH3 domain-containing protein 2 OS=Rattus norvegicus OX=10116 GN=Sorbs2 PE=1 SV=2	S	354		N/A		O94875	Sorbs2	Sorbin and SH3 domain-containing protein 2	S	259
O35413	Sorbs2	SRBS2_RAT Sorbin and SH3 domain-containing protein 2 OS=Rattus norvegicus OX=10116 GN=Sorbs2 PE=1 SV=2	S	397		N/A		O94875	Sorbs2	Sorbin and SH3 domain-containing protein 2	S	302
Q63638	Speg	SPEG_RAT Striated muscle-specific serine/threonine-protein kinase OS=Rattus norvegicus OX=10116 GN=Speg PE=1 SV=2	S	375		Disordered		Q15772	Speg	Striated muscle preferentially expressed protein kinase	S	371
Q63638	Speg	SPEG_RAT Striated muscle-specific serine/threonine-protein kinase OS=Rattus norvegicus OX=10116 GN=Speg PE=1 SV=2	T	379		Disordered		Q15772	Speg	Striated muscle preferentially expressed protein kinase	T	375
Q63638	Speg	SPEG_RAT Striated muscle-specific serine/threonine-protein kinase OS=Rattus norvegicus OX=10116 GN=Speg PE=1 SV=2	S	382		Disordered		Q15772	Speg	Striated muscle preferentially expressed protein kinase	S	378
Q63638	Speg	SPEG_RAT Striated muscle-specific serine/threonine-protein kinase OS=Rattus norvegicus OX=10116 GN=Speg PE=1 SV=2	S	385		Disordered		Q15772	Speg	Striated muscle preferentially expressed protein kinase	S	381
Q63638	Speg	SPEG_RAT Striated muscle-specific serine/threonine-protein kinase OS=Rattus norvegicus OX=10116 GN=Speg PE=1 SV=2	S	2171		Disordered		Q15772	Speg	Striated muscle preferentially expressed protein kinase	S	2166
Q63638	Speg	SPEG_RAT Striated muscle-specific serine/threonine-protein kinase OS=Rattus norvegicus OX=10116 GN=Speg PE=1 SV=2	S	2182		Disordered		Q15772	Speg	Striated muscle preferentially expressed protein kinase	S	2177
Q63638	Speg	SPEG_RAT Striated muscle-specific serine/threonine-protein kinase OS=Rattus norvegicus OX=10116 GN=Speg PE=1 SV=2	S	2319		N/A		Q15772	Speg	Striated muscle preferentially expressed protein kinase	S	2318
Q63638	Speg	SPEG_RAT Striated muscle-specific serine/threonine-protein kinase OS=Rattus norvegicus OX=10116 GN=Speg PE=1 SV=2	S	2438		Disordered		Q15772	Speg	Striated muscle preferentially expressed protein kinase	S	2438
Q63638	Speg	SPEG_RAT Striated muscle-specific serine/threonine-protein kinase OS=Rattus norvegicus OX=10116 GN=Speg PE=1 SV=2	S	2439		Disordered		Q15772	Speg	Striated muscle preferentially expressed protein kinase	S	2439
Q63638	Speg	SPEG_RAT Striated muscle-specific serine/threonine-protein kinase OS=Rattus norvegicus OX=10116 GN=Speg PE=1 SV=2	S	2443		Disordered		Q15772	Speg	Striated muscle preferentially expressed protein kinase	S	2443
Q63638	Speg	SPEG_RAT Striated muscle-specific serine/threonine-protein kinase OS=Rattus norvegicus OX=10116 GN=Speg PE=1 SV=2	S	2448		Disordered		Q15772	Speg	Striated muscle preferentially expressed protein kinase	S	2448
Q63638	Speg	SPEG_RAT Striated muscle-specific serine/threonine-protein kinase OS=Rattus norvegicus OX=10116 GN=Speg PE=1 SV=2	S	2527		Disordered		Q15772	Speg	Striated muscle preferentially expressed protein kinase	S	2527
Q63638	Speg	SPEG_RAT Striated muscle-specific serine/threonine-protein kinase OS=Rattus norvegicus OX=10116 GN=Speg PE=1 SV=2	S	2559		Disordered		Q15772	Speg	Striated muscle preferentially expressed protein kinase	S	2559
Q63638	Speg	SPEG_RAT Striated muscle-specific serine/threonine-protein kinase OS=Rattus norvegicus OX=10116 GN=Speg PE=1 SV=2	S	2566		N/A		Q15772	Speg	Striated muscle preferentially expressed protein kinase	S	2566
Q63638	Speg	SPEG_RAT Striated muscle-specific serine/threonine-protein kinase OS=Rattus norvegicus OX=10116 GN=Speg PE=1 SV=2	S	2774		Fibronectin type-III 2 domain		Q15772	Speg	Striated muscle preferentially expressed protein kinase	S	2774
A0A8I6AWM3	Sptb	A0A8I6AWM3_RAT Spectrin beta chain OS=Rattus norvegicus OX=10116 GN=Sptb PE=1 SV=1	T	2081		Disordered		P11277	Sptb	Spectrin beta chain, erythrocytic	I	2081
G3V6S0	Sptbn1	G3V6S0_RAT Spectrin beta chain OS=Rattus norvegicus OX=10116 GN=Sptbn1 PE=1 SV=4	S	2158		Disordered		Q01082	Sptbn1	Spectrin beta chain, non-erythrocytic 1	S	2161
G3V6S0	Sptbn1	G3V6S0_RAT Spectrin beta chain OS=Rattus norvegicus OX=10116 GN=Sptbn1 PE=1 SV=4	S	2166		Disordered		Q01082	Sptbn1	Spectrin beta chain, non-erythrocytic 1	S	2169
G3V6S0	Sptbn1	G3V6S0_RAT Spectrin beta chain OS=Rattus norvegicus OX=10116 GN=Sptbn1 PE=1 SV=4	S	2338		Disordered		Q01082	Sptbn1	Spectrin beta chain, non-erythrocytic 1	S	2341
O54748	Stk3	STK3_RAT Serine/threonine-protein kinase 3 OS=Rattus norvegicus OX=10116 GN=Stk3 PE=1 SV=1	S	316		Disordered, coiled coil region		Q13188	Stk3	Serine/threonine-protein kinase 3	S	316
A0A8I6A0F8	Stk4	A0A8I6A0F8_RAT non-specific serine/threonine protein kinase OS=Rattus norvegicus OX=10116 GN=Stk4 PE=1 SV=1	S	322		Disordered		Q13043	Stk4	Serine/threonine-protein kinase 4	S	320
A0A8I6GFU3	Svil	A0A8I6GFU3_RAT Supervillin OS=Rattus norvegicus OX=10116 GN=Svil PE=1 SV=1	S	327		Disordered		O95425	Svil	Supervillin	S	259
A0A8I6GFU3	Svil	A0A8I6GFU3_RAT Supervillin OS=Rattus norvegicus OX=10116 GN=Svil PE=1 SV=1	S	329		Disordered		O95425	Svil	Supervillin	S	261
A0A8I6GFU3	Svil	A0A8I6GFU3_RAT Supervillin OS=Rattus norvegicus OX=10116 GN=Svil PE=1 SV=1	S	938		Disordered		O95425	Svil	Supervillin	P	899
A0A8I6GFU3	Svil	A0A8I6GFU3_RAT Supervillin OS=Rattus norvegicus OX=10116 GN=Svil PE=1 SV=1	S	952		Disordered		O95425	Svil	Supervillin	S	913
A0A8I6GFU3	Svil	A0A8I6GFU3_RAT Supervillin OS=Rattus norvegicus OX=10116 GN=Svil PE=1 SV=1	S	994		Disordered		O95425	Svil	Supervillin	A	955
A0A8I6ADE8	Sync	A0A8I6ADE8_RAT Syncoilin, intermediate filament protein OS=Rattus norvegicus OX=10116 GN=Sync PE=4 SV=1	T	315		N/A		Q9H7C4	Sync	Syncoilin	S	325
G3V9G5	Synm	G3V9G5_RAT RCG24674, isoform CRA_b OS=Rattus norvegicus OX=10116 GN=Synm PE=1 SV=2	S	777		N/A		O15061	Synm	Synemin	G	779
G3V9G5	Synm	G3V9G5_RAT RCG24674, isoform CRA_b OS=Rattus norvegicus OX=10116 GN=Synm PE=1 SV=2	S	1073		N/A		O15061	Synm	Synemin	I	1075
G3V9G5	Synm	G3V9G5_RAT RCG24674, isoform CRA_b OS=Rattus norvegicus OX=10116 GN=Synm PE=1 SV=2	S	1302		N/A		O15061	Synm	Synemin	S	1307
D4A702	Synpo2	SYNP2_RAT Synaptopodin-2 OS=Rattus norvegicus OX=10116 GN=Synpo2 PE=1 SV=2	S	549		Disordered, interaction with Actn2		Q9UMS6	Synpo2	Synaptopodin-2	Y	554
D3ZZ68	Synpo2l	D3ZZ68_RAT Synaptopodin 2-like OS=Rattus norvegicus OX=10116 GN=Synpo2l PE=1 SV=1	S	92		Disordered		Q9H987	Synpo2l	Synaptopodin 2-like protein	P	92
D3ZZ68	Synpo2l	D3ZZ68_RAT Synaptopodin 2-like OS=Rattus norvegicus OX=10116 GN=Synpo2l PE=1 SV=1	S	108		Disordered		Q9H987	Synpo2l	Synaptopodin 2-like protein	S	108
D3ZZ68	Synpo2l	D3ZZ68_RAT Synaptopodin 2-like OS=Rattus norvegicus OX=10116 GN=Synpo2l PE=1 SV=1	S	130		Disordered		Q9H987	Synpo2l	Synaptopodin 2-like protein	S	130
D3ZZ68	Synpo2l	D3ZZ68_RAT Synaptopodin 2-like OS=Rattus norvegicus OX=10116 GN=Synpo2l PE=1 SV=1	T	141		Disordered		Q9H987	Synpo2l	Synaptopodin 2-like protein	T	141
D3ZZ68	Synpo2l	D3ZZ68_RAT Synaptopodin 2-like OS=Rattus norvegicus OX=10116 GN=Synpo2l PE=1 SV=1	S	143		Disordered		Q9H987	Synpo2l	Synaptopodin 2-like protein	S	143
D3ZZ68	Synpo2l	D3ZZ68_RAT Synaptopodin 2-like OS=Rattus norvegicus OX=10116 GN=Synpo2l PE=1 SV=1	S	180		Disordered		Q9H987	Synpo2l	Synaptopodin 2-like protein	S	180
D3ZZ68	Synpo2l	D3ZZ68_RAT Synaptopodin 2-like OS=Rattus norvegicus OX=10116 GN=Synpo2l PE=1 SV=1	S	893		N/A		Q9H987	Synpo2l	Synaptopodin 2-like protein	S	891
D3ZZ68	Synpo2l	D3ZZ68_RAT Synaptopodin 2-like OS=Rattus norvegicus OX=10116 GN=Synpo2l PE=1 SV=1	S	929		N/A		Q9H987	Synpo2l	Synaptopodin 2-like protein	S	927
O88664	Taok1	TAOK1_RAT Serine/threonine-protein kinase TAO1 OS=Rattus norvegicus OX=10116 GN=Taok1 PE=1 SV=1	T	729		N/A		Q7L7X3	Taok1	Serine/threonine-protein kinase TAO1	T	729
O88664	Taok1	TAOK1_RAT Serine/threonine-protein kinase TAO1 OS=Rattus norvegicus OX=10116 GN=Taok1 PE=1 SV=1	T	734		N/A		Q7L7X3	Taok1	Serine/threonine-protein kinase TAO1	T	734
O88664	Taok1	TAOK1_RAT Serine/threonine-protein kinase TAO1 OS=Rattus norvegicus OX=10116 GN=Taok1 PE=1 SV=1	Y	737		N/A		Q7L7X3	Taok1	Serine/threonine-protein kinase TAO1	Y	737
A0A0G2K2P5	Tjp1	ZO1_RAT Tight junction protein ZO-1 OS=Rattus norvegicus OX=10116 GN=Tjp1 PE=1 SV=1	S	617		Between SH3 domain and Occludin (OCLN)-binding region		Q07157	Tjp1	Tight junction protein ZO-1	S	617
A0A8I6ALD4	Tjp2	A0A8I6ALD4_RAT Tight junction protein 2 OS=Rattus norvegicus OX=10116 GN=Tjp2 PE=1 SV=1	S	338		Disordered		Q9UDY2	Tjp2	Tight junction protein ZO-2	S	294
Q4V888	Tmem55a	PP4P2_RAT Type 2 phosphatidylinositol 4,5-bisphosphate 4-phosphatase OS=Rattus norvegicus OX=10116 GN=Pip4p2 PE=1 SV=1	T	22		Disordered		Q8N4L2	Pip4p2	Type 2 phosphatidylinositol 4,5-bisphosphate 4-phosphatase	T	22
Q62733	Tmpo	LAP2_RAT Lamina-associated polypeptide 2, isoform beta OS=Rattus norvegicus OX=10116 GN=Tmpo PE=1 SV=3	S	67		Disordered, linker region, nucleoplasmic region		P42166	Tmpo	Lamina-associated polypeptide 2, isoform alpha	S	67
Q62733	Tmpo	LAP2_RAT Lamina-associated polypeptide 2, isoform beta OS=Rattus norvegicus OX=10116 GN=Tmpo PE=1 SV=3	T	74		Disordered, linker region, nucleoplasmic region		P42166	Tmpo	Lamina-associated polypeptide 2, isoform alpha	T	74
Q62733	Tmpo	LAP2_RAT Lamina-associated polypeptide 2, isoform beta OS=Rattus norvegicus OX=10116 GN=Tmpo PE=1 SV=3	S	155		Disordered, nucleoplasmic region, NAKAP95-binding N region		P42166	Tmpo	Lamina-associated polypeptide 2, isoform alpha	S	156
Q62733	Tmpo	LAP2_RAT Lamina-associated polypeptide 2, isoform beta OS=Rattus norvegicus OX=10116 GN=Tmpo PE=1 SV=3	S	183		Disordered, nucleoplasmic region, NAKAP95-binding N region		P42166	Tmpo	Lamina-associated polypeptide 2, isoform alpha	S	184
P23693	Tnni3	TNNI3_RAT Troponin I, cardiac muscle OS=Rattus norvegicus OX=10116 GN=Tnni3 PE=1 SV=2	S	5		Disordered		P19429	Tnni3	Troponin I, cardiac muscle	S	5
P09739	Tnnt3	TNNT3_RAT Troponin T, fast skeletal muscle OS=Rattus norvegicus OX=10116 GN=Tnnt3 PE=1 SV=2	Y	227		N/A		P45378	Tnnt3	Troponin T, fast skeletal muscle	Y	237
A0A8I6A4G0	Tns1	A0A8I6A4G0_RAT Tensin 1 OS=Rattus norvegicus OX=10116 GN=Tns1 PE=1 SV=1	S	154		Disordered		Q9HBL0	Tns1	Tensin 1	T	113
A0A8I6A4G0	Tns1	A0A8I6A4G0_RAT Tensin 1 OS=Rattus norvegicus OX=10116 GN=Tns1 PE=1 SV=1	S	574		Disordered		Q9HBL0	Tns1	Tensin 1	S	526
A0A8I6A4G0	Tns1	A0A8I6A4G0_RAT Tensin 1 OS=Rattus norvegicus OX=10116 GN=Tns1 PE=1 SV=1	S	886		Disordered		Q9HBL0	Tns1	Tensin 1	S	826
A0A8I6A4G0	Tns1	A0A8I6A4G0_RAT Tensin 1 OS=Rattus norvegicus OX=10116 GN=Tns1 PE=1 SV=1	S	990		Disordered		Q9HBL0	Tns1	Tensin 1	S	938
A0A8I6A4G0	Tns1	A0A8I6A4G0_RAT Tensin 1 OS=Rattus norvegicus OX=10116 GN=Tns1 PE=1 SV=1	T	1034		Disordered		Q9HBL0	Tns1	Tensin 1	T	985
A0A8I6A4G0	Tns1	A0A8I6A4G0_RAT Tensin 1 OS=Rattus norvegicus OX=10116 GN=Tns1 PE=1 SV=1	Y	1077		Disordered		Q9HBL0	Tns1	Tensin 1	Y	1028
A0A8I6A4G0	Tns1	A0A8I6A4G0_RAT Tensin 1 OS=Rattus norvegicus OX=10116 GN=Tns1 PE=1 SV=1	S	1081		Disordered		Q9HBL0	Tns1	Tensin 1	S	1032
A0A8I6A4G0	Tns1	A0A8I6A4G0_RAT Tensin 1 OS=Rattus norvegicus OX=10116 GN=Tns1 PE=1 SV=1	T	1085		Disordered		Q9HBL0	Tns1	Tensin 1	T	1036
A0A8I6A4G0	Tns1	A0A8I6A4G0_RAT Tensin 1 OS=Rattus norvegicus OX=10116 GN=Tns1 PE=1 SV=1	S	1086		Disordered		Q9HBL0	Tns1	Tensin 1	S	1037
A0A8I6A4G0	Tns1	A0A8I6A4G0_RAT Tensin 1 OS=Rattus norvegicus OX=10116 GN=Tns1 PE=1 SV=1	S	1089		Disordered		Q9HBL0	Tns1	Tensin 1	S	1040
A0A8I6A4G0	Tns1	A0A8I6A4G0_RAT Tensin 1 OS=Rattus norvegicus OX=10116 GN=Tns1 PE=1 SV=1	S	1137		Disordered		Q9HBL0	Tns1	Tensin 1	S	1088
A0A8I6A4G0	Tns1	A0A8I6A4G0_RAT Tensin 1 OS=Rattus norvegicus OX=10116 GN=Tns1 PE=1 SV=1	S	1461		Disordered		Q9HBL0	Tns1	Tensin 1	S	1413
A0A8I6A4G0	Tns1	A0A8I6A4G0_RAT Tensin 1 OS=Rattus norvegicus OX=10116 GN=Tns1 PE=1 SV=1	S	1468		Disordered		Q9HBL0	Tns1	Tensin 1	C	1420
A0A8I6A4G0	Tns1	A0A8I6A4G0_RAT Tensin 1 OS=Rattus norvegicus OX=10116 GN=Tns1 PE=1 SV=1	S	1492		Disordered		Q9HBL0	Tns1	Tensin 1	S	1444
A0A8I6A4G0	Tns1	A0A8I6A4G0_RAT Tensin 1 OS=Rattus norvegicus OX=10116 GN=Tns1 PE=1 SV=1	S	1599		PTB domain		Q9HBL0	Tns1	Tensin 1	S	1550
Q5PQX1	Tor1aip1	TOIP1_RAT Torsin-1A-interacting protein 1 OS=Rattus norvegicus OX=10116 GN=Tor1aip1 PE=1 SV=1	S	155		Disordered		Q5JTV8	Tor1aip1	Torsin-1A-interacting protein 1	S	155
Q5PQX1	Tor1aip1	TOIP1_RAT Torsin-1A-interacting protein 1 OS=Rattus norvegicus OX=10116 GN=Tor1aip1 PE=1 SV=1	S	157		Disordered		Q5JTV8	Tor1aip1	Torsin-1A-interacting protein 1	E	157
P04692	Tpm1	TPM1_RAT Tropomyosin alpha-1 chain OS=Rattus norvegicus OX=10116 GN=Tpm1 PE=1 SV=3	T	282		Coiled coil region		P09493	Tpm1	Tropomyosin alpha-1 chain	T	282
P04692	Tpm1	TPM1_RAT Tropomyosin alpha-1 chain OS=Rattus norvegicus OX=10116 GN=Tpm1 PE=1 SV=3	S	283		Coiled coil region		P09493	Tpm1	Tropomyosin alpha-1 chain	S	283
D3ZQL7	Tppp	TPPP_RAT Tubulin polymerization-promoting protein OS=Rattus norvegicus OX=10116 GN=Tppp PE=1 SV=1	S	31		Disordered, interaction with LIMK1		O94811	Tppp	Tubulin polymerization-promoting protein	S	32
D3ZQL7	Tppp	TPPP_RAT Tubulin polymerization-promoting protein OS=Rattus norvegicus OX=10116 GN=Tppp PE=1 SV=1	S	34		Disordered, interaction with LIMK1		O94811	Tppp	Tubulin polymerization-promoting protein	S	35
A0A8I5ZUN3	Ttn	A0A8I5ZUN3_RAT Titin OS=Rattus norvegicus OX=10116 GN=Ttn PE=1 SV=1	S	283		after 2. IgG domain, in Z disc region		Q8WZ42	Ttn	Titin	S	284
A0A8I5ZUN3	Ttn	A0A8I5ZUN3_RAT Titin OS=Rattus norvegicus OX=10116 GN=Ttn PE=1 SV=1	S	1414		Disordered, after 5. IgG		Q8WZ42	Ttn	Titin	S	1413
A0A8I5ZUN3	Ttn	A0A8I5ZUN3_RAT Titin OS=Rattus norvegicus OX=10116 GN=Ttn PE=1 SV=1	S	1419		Disordered, after 5. IgG		Q8WZ42	Ttn	Titin	S	1418
A0A8I5ZUN3	Ttn	A0A8I5ZUN3_RAT Titin OS=Rattus norvegicus OX=10116 GN=Ttn PE=1 SV=1	S	1423		Disordered, after 5. IgG		Q8WZ42	Ttn	Titin	S	1423
A0A8I5ZUN3	Ttn	A0A8I5ZUN3_RAT Titin OS=Rattus norvegicus OX=10116 GN=Ttn PE=1 SV=1	T	12980		Disordered, end of PEVK region		Q8WZ42	Ttn	Titin	T	12007
A0A8I5ZUN3	Ttn	A0A8I5ZUN3_RAT Titin OS=Rattus norvegicus OX=10116 GN=Ttn PE=1 SV=1	S	12995		Disordered, end of PEVK region		Q8WZ42	Ttn	Titin	S	12022
A0A8I5ZUN3	Ttn	A0A8I5ZUN3_RAT Titin OS=Rattus norvegicus OX=10116 GN=Ttn PE=1 SV=1	T	16497		Fibronectin type-III (FNIII 1)		Q8WZ42	Ttn	Titin	T	15524
A0A8I5ZUN3	Ttn	A0A8I5ZUN3_RAT Titin OS=Rattus norvegicus OX=10116 GN=Ttn PE=1 SV=1	T	16499		Fibronectin type-III (FNIII 1)		Q8WZ42	Ttn	Titin	T	15526
A0A8I5ZUN3	Ttn	A0A8I5ZUN3_RAT Titin OS=Rattus norvegicus OX=10116 GN=Ttn PE=1 SV=1	Y	16505		Fibronectin type-III (FNIII 1)		Q8WZ42	Ttn	Titin	Y	15532
A0A8I5ZUN3	Ttn	A0A8I5ZUN3_RAT Titin OS=Rattus norvegicus OX=10116 GN=Ttn PE=1 SV=1	S	34024		Behind kinase domain and three IgG domains		Q8WZ42	Ttn	Titin	S	33051
A0A8I5ZUN3	Ttn	A0A8I5ZUN3_RAT Titin OS=Rattus norvegicus OX=10116 GN=Ttn PE=1 SV=1	S	34029		Behind kinase domain and three IgG domains		Q8WZ42	Ttn	Titin	S	33056
A0A8I5ZUN3	Ttn	A0A8I5ZUN3_RAT Titin OS=Rattus norvegicus OX=10116 GN=Ttn PE=1 SV=1	S	34031		Behind kinase domain and three IgG domains		Q8WZ42	Ttn	Titin	S	33058
A0A8I5ZUN3	Ttn	A0A8I5ZUN3_RAT Titin OS=Rattus norvegicus OX=10116 GN=Ttn PE=1 SV=1	S	34218		Behind kinase domain and three IgG domains		Q8WZ42	Ttn	Titin	S	33245
A0A8I5ZUN3	Ttn	A0A8I5ZUN3_RAT Titin OS=Rattus norvegicus OX=10116 GN=Ttn PE=1 SV=1	S	34224		Behind kinase domain and three IgG domains		Q8WZ42	Ttn	Titin	S	33251
A0A8I5YBK9	Xirp1	A0A8I5YBK9_RAT Xin actin-binding repeat containing 1 OS=Rattus norvegicus OX=10116 GN=Xirp1 PE=3 SV=1	S	331		Between Xin repeats		Q702N8	Xirp1	Xin actin-binding repeat-containing protein 1	S	332
A0A8I5YBK9	Xirp1	A0A8I5YBK9_RAT Xin actin-binding repeat containing 1 OS=Rattus norvegicus OX=10116 GN=Xirp1 PE=3 SV=1	S	1438		Disordered		Q702N8	Xirp1	Xin actin-binding repeat-containing protein 1	P	1444
A0A8I5YBK9	Xirp1	A0A8I5YBK9_RAT Xin actin-binding repeat containing 1 OS=Rattus norvegicus OX=10116 GN=Xirp1 PE=3 SV=1	S	1454		Disordered		Q702N8	Xirp1	Xin actin-binding repeat-containing protein 1	S	1460
Q71LX6	Xirp2	XIRP2_RAT Xin actin-binding repeat-containing protein 2 OS=Rattus norvegicus OX=10116 GN=Xirp2 PE=1 SV=1	S	633		Between Xin9 and Xin10		A4UGR9	Xirp2	Xin actin-binding repeat-containing protein 2	Q	688
Q71LX6	Xirp2	XIRP2_RAT Xin actin-binding repeat-containing protein 2 OS=Rattus norvegicus OX=10116 GN=Xirp2 PE=1 SV=1	S	813		Between Xin9 and Xin10		A4UGR9	Xirp2	Xin actin-binding repeat-containing protein 2	S	868
Q71LX6	Xirp2	XIRP2_RAT Xin actin-binding repeat-containing protein 2 OS=Rattus norvegicus OX=10116 GN=Xirp2 PE=1 SV=1	S	1210		Between Xin9 and Xin10		A4UGR9	Xirp2	Xin actin-binding repeat-containing protein 2	S	1265
Q71LX6	Xirp2	XIRP2_RAT Xin actin-binding repeat-containing protein 2 OS=Rattus norvegicus OX=10116 GN=Xirp2 PE=1 SV=1	S	1534		N/A		A4UGR9	Xirp2	Xin actin-binding repeat-containing protein 2	S	1590
Q71LX6	Xirp2	XIRP2_RAT Xin actin-binding repeat-containing protein 2 OS=Rattus norvegicus OX=10116 GN=Xirp2 PE=1 SV=1	S	1573		N/A		A4UGR9	Xirp2	Xin actin-binding repeat-containing protein 2	S	1619
Q71LX6	Xirp2	XIRP2_RAT Xin actin-binding repeat-containing protein 2 OS=Rattus norvegicus OX=10116 GN=Xirp2 PE=1 SV=1	S	2211		N/A		A4UGR9	Xirp2	Xin actin-binding repeat-containing protein 2	S	2276
Q71LX6	Xirp2	XIRP2_RAT Xin actin-binding repeat-containing protein 2 OS=Rattus norvegicus OX=10116 GN=Xirp2 PE=1 SV=1	S	2252		N/A		A4UGR9	Xirp2	Xin actin-binding repeat-containing protein 2	S	2318
Q71LX6	Xirp2	XIRP2_RAT Xin actin-binding repeat-containing protein 2 OS=Rattus norvegicus OX=10116 GN=Xirp2 PE=1 SV=1	S	2465		N/A		A4UGR9	Xirp2	Xin actin-binding repeat-containing protein 2	S	2532
Q71LX6	Xirp2	XIRP2_RAT Xin actin-binding repeat-containing protein 2 OS=Rattus norvegicus OX=10116 GN=Xirp2 PE=1 SV=1	S	2663		N/A		A4UGR9	Xirp2	Xin actin-binding repeat-containing protein 2	F	2735
