# Supplementary material for: Regulation of mechanical intercellular junctions and components of the mitochondrial electron transport chain and the TCA cycle in the hypertrophic heart by pyridostigmine or trandolapril
Source: Front Mol Biosci. 2026 Jul 15;13:1858563. doi: 10.3389/fmolb.2026.1858563 (PMC13414998; doi:10.3389/fmolb.2026.1858563)
Supplement: Supplementary file 3 [file Table4.xlsx]

## Sheet: List1
Table S4. List of differentially phosphorylated kinases and phosphatases detected in rat left ventricles from control WKY or SHR rats and WKY or SHR rats administered to pyridostigmine or trandolapril.
Abbreviations
WKY	Wistar Kyoto rats
SHR	Spontaneous hypertensive rats
Experimental groups
WC	control WKY rats
WP	WKY rats administered to pyridostigmine
WT	WKY rats administered to trandolapril
SC	control SHR rats
SP	SHR rats administered to pyridostigmine
ST	SHR rats administered to trandolapril
Abbreviations of differences in seven pairwise comparisons
SP/SC	the difference in protein phosphorylation between SHR rats administered to trandolapril and control SHR rats
ST/SC	the difference in protein phosphorylation between SHR rats administered to pyridostigmine and control SHR rats
WP/WC	the difference in protein phosphorylation between WKY rats administered to trandolapril and control SHR rats
WT/WC	the difference in protein phosphorylation between WKY rats administered to pyridostigmine and control SHR rats
SC/WC	the difference in protein phosphorylation between control SHR rats and control WKY rats
SP/WP	the difference in protein phosphorylation between SHR and WKY rats administered to pyridostigmine
ST/WT	the difference in protein phosphorylation between SHR and WKY rats administered to trandolapril
Slopes
A-R	Identification parameters of proteins
S-X	Medians of replicates for each of six experimental groups
Y-AE	Differences between means of triplicate in seven pairwise comparisons
AF-AL	Qualitative and quantitative alterations as fold changes in seven pairwise comparisons .
AM-BD	Label-free quantification intensities for individual samples
BE-CQ	Statistics
AM-AO	Label-free quantification intensities for individual samples from control SHR rats.
AP-AR	Label-free quantification intensities for individual samples from SHR rats administered to pyridostigmine.
AS-AU	Label-free quantification intensities for individual samples from SHR rats administered to trandolapril.
AV-AX	Label-free quantification intensities for individual samples from control WKY rats.
AY-BA	Label-free quantification intensities for individual samples from WKY rats administered to pyridostigmine.
BB-BD	Label-free quantification intensities for individual samples from WKY rats administered to trandolapril.
Legend of slope AF-AL (qualitative and quantitative changes)
Labeled by purple color
The presence-or-absence detection differences in pairwise comparison are labeled by WC (protein was detected only in samples from control WKY rats),
SC (protein was detected only in samples from control SHR rats), WP (protein was detected only in samples from WKY rats administered to pyridostigmine),
WT (protein was detected only in samples from WKY rats administered to trandolapril), SP (protein was detected only in samples from SHR rats administered to pyridostigmine) or
ST (protein was detected only in samples from SHR rats administered to trandolapril).
The inhibitor-induced increase in phosphorylation is labeled by positive number, the inhibitor-induced decrease in phosphorylation by negative number.
Identification parameters																								Quantification
																		Medians						Difference							Fold change
T: Leading proteins	T: Proteins	T: Positions within proteins	T: Protein names	T: Gene names	T: Sequence window	T: Phospho (STY) Probabilities	T: Fasta headers	N: Localization prob	C: Amino acid	C: Charge	C: Multiplicity	N: PEP	N: Score	N: Delta score	N: Score for localization	N: Mass error [ppm]	N: Intensity	N: SC	N: SP	N: ST	N: WC	N: WP	N: WT	WP_WC	WT_WC	SP_SC	ST_SC	SC_WC	SP_WP	ST_WT	WP_WC	WT_WC	SP_SC	ST_SC	SC_WC	SP_WP	ST_WT	SC1	SC2	SC3	SP1	SP2	SP3	ST1	ST2	ST3	WC1	WC2	WC3
P47196	P47196	124	RAC-alpha serine/threonine-protein kinase	Akt1	GLKRQEEETMDFRSGSPSDNSGAEEMEVALA	S(0.028)GS(0.959)PS(0.013)DNSGAEEMEVALAKPK	AKT1_RAT RAC-alpha serine/threonine-protein kinase OS=Rattus norvegicus OX=10116 GN=Akt1 PE=1 SV=1	0.958711	S	2	___2	2.60575e-130	290.44	196.43	200.2	-0.23953	2225800000	NaN	24.2498	24.245	24.5915	24.5039	24.3498	-0.0876	-0.24165	SP	ST	WC	-0.2541	-0.10485	-1.0626	-1.18234	SP	ST	WC	-1.19259	-1.07538	NaN	NaN	NaN	24.3248	24.2498	24.2273	23.9574	24.245	24.3597	NaN	24.4924	24.6906
Q7TT49	Q7TT49	1688	Serine/threonine-protein kinase MRCK beta	Cdc42bpb	SDSTKHSTPSNSSNPSGPPSPNSPHRSQLPL	HSTPSNSSNPS(0.999)GPPS(0.945)PNS(0.056)PHR	MRCKB_RAT Serine/threonine-protein kinase MRCK beta OS=Rattus norvegicus OX=10116 GN=Cdc42bpb PE=1 SV=1	0.998868	S	3	___2	0.00122499	96.41	54.762	85.182	-0.093229	28301000	NaN	NaN	22.2729	22.1603	NaN	22.1735	WC	0.0132	NaN	ST	WC	NaN	0.0994	WC	1.00919	NaN	ST	WC	NaN	1.07133	NaN	NaN	NaN	NaN	NaN	NaN	22.2729	NaN	NaN	22.1603	NaN	NaN
E9PSL7	E9PSL7	1052		Cit	REITEREMQLTSQKQTMEALKTTCTMLEEQV	EMQLTSQKQT(1)MEALK	CTRO_RAT Citron rho-interacting kinase OS=Rattus norvegicus OX=10116 GN=Cit PE=1 SV=1	1	T	3	___1	0.0058372	94.325	47.212	94.325	-0.052664	198760000	NaN	21.8405	21.292	21.677	22.0881	26.2493	0.4111	4.5723	SP	ST	WC	-0.2476	-4.9573	1.3297	23.7903	SP	ST	WC	-1.18723	-31.0668	NaN	NaN	NaN	NaN	21.8578	21.8232	NaN	21.292	NaN	NaN	NaN	21.677
P00564	P00564	164	Creatine kinase M-type	Ckm	GERRAVEKLSVEALNSLTGEFKGKYYPLKSM	LSVEALNS(0.975)LT(0.025)GEFK	KCRM_RAT Creatine kinase M-type OS=Rattus norvegicus OX=10116 GN=Ckm PE=1 SV=2	0.975284	S	2	___1	2.71416e-230	344.71	251.76	249.58	1.2997	88860000	22.9496	NaN	NaN	23.4625	23.4066	22.4312	-0.0559	-1.0313	SC	SC	-0.5129	WP	WT	-1.03951	-2.04387	SC	SC	-1.42692	WP	WT	22.6227	NaN	23.2765	NaN	NaN	NaN	NaN	NaN	NaN	23.2975	23.6275	NaN
P00564	P00564	327	Creatine kinase M-type	Ckm	LTRLRLQKRGTGGVDTAAVGAVFDISNADRL	RGT(0.068)GGVDT(0.932)AAVGAVFDISNADR	KCRM_RAT Creatine kinase M-type OS=Rattus norvegicus OX=10116 GN=Ckm PE=1 SV=2	0.931744	T	3	___1	0.000196435	119.18	77.98	119.18	-1.4034	155480000	NaN	24.5203	24.8299	24.6458	23.6137	NaN	-1.0321	WC	SP	ST	WC	0.90655	ST	-2.045	WC	SP	ST	WC	1.87456	ST	NaN	NaN	NaN	NaN	24.4923	24.5482	24.4651	NaN	25.1946	24.6458	NaN	NaN
Q4KLZ6	Q4KLZ6	34	Bifunctional ATP-dependent dihydroxyacetone kinase/FAD-AMP lyase (cyclizing);ATP-dependent dihydroxyacetone kinase;FAD-AMP lyase (cyclizing)	Dak	AGFVACNPDLQLLQGYRVALRSDLDSLKGRV	MS(0.048)S(0.951)KKMVNS(0.007)VEGCAGDALAGFVACNPDLQLLQGY(0.995)R	TKFC_RAT Triokinase/FMN cyclase OS=Rattus norvegicus OX=10116 GN=Tkfc PE=1 SV=1	0.994579	Y	4	___2	0.0318762	50.534	27.327	50.534	-1.3333	91442000	NaN	22.2863	22.779	21.7663	22.9546	22.7066	1.1883	0.9403	SP	ST	WC	-0.66835	0.0724	2.27884	1.91893	SP	ST	WC	-1.58925	1.05146	NaN	NaN	NaN	22.6097	21.9628	NaN	22.6967	22.779	22.8347	21.7663	NaN	NaN
D4A3W6	D4A3W6	305		Dusp16	QLMDYEKTISSQTGMSGPKSKLKLLHLDKAS	TISSQTGMS(1)GPKSK	D4A3W6_RAT Dual specificity phosphatase 16 OS=Rattus norvegicus OX=10116 GN=Dusp16 PE=1 SV=1	0.999837	S	2	___1	0.00577328	136.01	8.4936	122.66	-1.3335	146440000	23.9282	21.7854	NaN	21.471	NaN	NaN	WC	WC	-2.1428	SC	2.4572	SP	NaN	WC	WC	-4.41618	SC	5.4915	SP	NaN	22.5385	23.9282	25.1693	NaN	21.7854	NaN	NaN	NaN	NaN	21.471	NaN	NaN
D3ZRM0	D3ZRM0	965		Dusp27	ETESKSCSYKFSKSRSQEQDSSFHETDGNTV	S(0.001)RS(0.999)QEQDSSFHETDGNTVR	D3ZRM0_RAT Dual specificity phosphatase 27, atypical OS=Rattus norvegicus OX=10116 GN=Styxl2 PE=1 SV=1	0.998602	S	3	___1	2.04373e-08	149	104.91	138.98	0.2141	512380000	24.9282	25.2353	24.6391	24.5909	24.3723	NaN	-0.21865	WC	0.30715	-0.2891	0.33725	0.86305	ST	-1.16364	WC	1.23726	-1.22188	1.26335	1.81888	ST	24.7284	24.9282	24.9312	NaN	25.4472	25.0235	24.877	24.6391	24.443	24.1061	NaN	25.0758
A0A8I6AM23	A0A8I6AM23	960		Jak1	EDGGNGIKLIMEFLPSGSLKEYLPKNKNKIN	LIMEFLPS(1)GS(1)LK	A0A8I6AM23_RAT Tyrosine-protein kinase OS=Rattus norvegicus OX=10116 GN=Jak1 PE=1 SV=1	1	S	2	___2	0.00833772	104.59	18.305	81.676	1.796	2074100000	24.6886	26.6818	26.9821	25.7089	NaN	27.0796	WC	1.3707	1.9932	2.2935	-1.0203	SP	-0.0975	WC	2.58596	3.98119	4.90244	-2.02834	SP	-1.06992	24.6886	24.2806	26.9331	27.1032	24.4799	26.6818	26.8178	26.9821	27.4583	26.6197	24.7981	NaN
A0A8I6AM23	A0A8I6AM23	962		Jak1	GGNGIKLIMEFLPSGSLKEYLPKNKNKINLK	LIMEFLPS(1)GS(1)LK	A0A8I6AM23_RAT Tyrosine-protein kinase OS=Rattus norvegicus OX=10116 GN=Jak1 PE=1 SV=1	1	S	2	___2	0.00833772	104.59	18.305	81.676	1.796	2074100000	24.6886	26.6818	26.9821	25.7089	NaN	27.0796	WC	1.3707	1.9932	2.2935	-1.0203	SP	-0.0975	WC	2.58596	3.98119	4.90244	-2.02834	SP	-1.06992	24.6886	24.2806	26.9331	27.1032	24.4799	26.6818	26.8178	26.9821	27.4583	26.6197	24.7981	NaN
Q4L1J4	Q4L1J4	740	Membrane-associated guanylate kinase, WW and PDZ domain-containing protein 1	Magi1	VPKKSPKSQPLERKDSQNSSQHSVSSLRSLH	KDS(1)QNSSQHSVSSLR	MAGI1_RAT Membrane-associated guanylate kinase, WW and PDZ domain-containing protein 1 OS=Rattus norvegicus OX=10116 GN=Magi1 PE=1 SV=1	0.999568	S	3	___1	0.00130937	118.21	84.031	106.93	0.11533	188120000	24.3503	23.5476	23.5435	22.8616	23.4552	22.9249	0.5936	0.0633	-0.8027	-0.8068	1.4887	0.0924	0.6186	1.50901	1.04485	-1.74436	-1.74933	2.80636	1.06614	1.53538	23.2865	24.3503	24.7741	22.8897	23.5476	23.6292	23.5769	23.5435	23.381	22.8616	22.32	23.4792
P63086	P63086	183	Mitogen-activated protein kinase 1	Mapk1	LARVADPDHDHTGFLTEYVATRWYRAPEIML	VADPDHDHTGFLT(1)EY(1)VATR	MK01_RAT Mitogen-activated protein kinase 1 OS=Rattus norvegicus OX=10116 GN=Mapk1 PE=1 SV=3	0.999869	T	3	___2	3.02656e-05	155.17	120.9	144.43	0.16971	1804100000	25.6353	26.553	25.6276	25.6784	26.8204	26.8038	1.142	1.1254	0.9177	-0.0077	-0.0431	-0.2674	-1.1762	2.20687	2.18162	1.8891	-1.00535	-1.03033	-1.20364	-2.25981	25.0177	25.6353	26.0671	25.5822	26.9782	26.553	25.8813	25.0202	25.6276	25.5916	25.6784	26.9685
P63086	P63086	185	Mitogen-activated protein kinase 1	Mapk1	RVADPDHDHTGFLTEYVATRWYRAPEIMLNS	VADPDHDHTGFLT(1)EY(1)VATR	MK01_RAT Mitogen-activated protein kinase 1 OS=Rattus norvegicus OX=10116 GN=Mapk1 PE=1 SV=3	0.999936	Y	3	___2	3.02656e-05	155.17	120.9	150.64	-0.22666	1804100000	25.6353	26.553	25.6276	25.6784	26.8204	26.8038	1.142	1.1254	0.9177	-0.0077	-0.0431	-0.2674	-1.1762	2.20687	2.18162	1.8891	-1.00535	-1.03033	-1.20364	-2.25981	25.0177	25.6353	26.0671	25.5822	26.9782	26.553	25.8813	25.0202	25.6276	25.5916	25.6784	26.9685
E9PT87	E9PT87	444	Myosin light chain kinase 3	Mylk3	HAAQGPGRTEAGRRVSSAAEAAIVVLDDSAA	RVS(1)S(1)AAEAAIVVLDDSAAPPAPFEHR	MYLK3_RAT Myosin light chain kinase 3 OS=Rattus norvegicus OX=10116 GN=Mylk3 PE=1 SV=1	1	S	3	___2	6.75003e-18	172.36	124.11	100.71	0.63916	410770000	NaN	22.1903	22.6984	22.261	23.1058	23.1423	0.84475	0.88125	SP	ST	WC	-0.91545	-0.44385	1.79595	1.84197	SP	ST	WC	-1.88616	-1.36023	NaN	NaN	NaN	22.1903	NaN	NaN	23.0305	22.3663	NaN	22.261	NaN	NaN
E9PT87	E9PT87	445	Myosin light chain kinase 3	Mylk3	AAQGPGRTEAGRRVSSAAEAAIVVLDDSAAP	RVS(1)S(1)AAEAAIVVLDDSAAPPAPFEHR	MYLK3_RAT Myosin light chain kinase 3 OS=Rattus norvegicus OX=10116 GN=Mylk3 PE=1 SV=1	0.999999	S	3	___2	6.75003e-18	172.36	124.11	100.71	0.63916	730830000	NaN	22.1903	22.6984	22.261	23.1058	23.1423	0.84475	0.88125	SP	ST	WC	-0.91545	-0.44385	1.79595	1.84197	SP	ST	WC	-1.88616	-1.36023	NaN	NaN	NaN	22.1903	NaN	NaN	23.0305	22.3663	NaN	22.261	NaN	NaN
P19804	P19804;Q05982	120;120	Nucleoside diphosphate kinase B;Nucleoside diphosphate kinase A	Nme2;Nme1	RGDFCIQVGRNIIHGSDSVESAEKEIGLWFK	NIIHGS(0.999)DS(0.001)VESAEK	NDKB_RAT Nucleoside diphosphate kinase B OS=Rattus norvegicus OX=10116 GN=Nme2 PE=1 SV=1;NDKA_RAT Nucleoside diphosphate kinase A OS=Rattus norvegicus OX=10116 GN=Nme1 PE=1 SV=1	0.998709	S	2	___1	0.000365564	163.9	89.766	148.52	0.99569	184140000	20.8821	21.5904	21.9569	24.4468	23.3136	20.9079	-1.1332	-3.5389	0.7083	1.07485	-3.5647	-1.7232	1.04905	-2.19345	-11.6229	1.63388	2.1065	-11.8326	-3.30168	2.06917	20.8821	20.8684	21.513	21.553	NaN	21.6278	NaN	22.5743	21.3396	24.4178	24.4702	24.4468
A0A0G2JUP3	A0A0G2JUP3	5468		Obscn	DLHLLWEALARKRRMSREPTLDSISELPEED	RMS(1)REPT(1)LDSISELPEEDSR	A0A0G2JUP3_RAT non-specific serine/threonine protein kinase OS=Rattus norvegicus OX=10116 GN=Obscn PE=1 SV=2	1	S	3	___2	3.74474e-22	199.31	169.58	147.28	-0.54931	3189300000	22.8234	26.4191	26.3653	25.9925	26.6823	26.4028	0.6898	0.41025	3.5957	3.5419	-3.1691	-0.2632	-0.03745	1.61306	1.32892	12.0896	11.6471	-8.99485	-1.20014	-1.0263	22.8234	21.7528	22.9802	26.4191	26.2795	26.5551	26.3653	26.2168	27.2488	NaN	25.9925	NaN
A0A0G2JUP3	A0A0G2JUP3	5468		Obscn	DLHLLWEALARKRRMSREPTLDSISELPEED	RMS(1)REPT(1)LDSISELPEEDSR	A0A0G2JUP3_RAT non-specific serine/threonine protein kinase OS=Rattus norvegicus OX=10116 GN=Obscn PE=1 SV=2	1	S	3	___3	3.74474e-22	199.31	169.58	147.28	-0.54931	3189300000	NaN	22.9543	22.6213	22.4264	23.5727	23.0467	1.1463	0.6203	SP	ST	WC	-0.6184	-0.4254	2.21345	1.53719	SP	ST	WC	-1.53517	-1.34294	NaN	NaN	NaN	22.9543	22.7914	22.9953	22.52	22.6213	23.9592	22.2835	23.3623	22.4264
A0A0G2JUP3	A0A0G2JUP3	5472		Obscn	LWEALARKRRMSREPTLDSISELPEEDSRVQ	RMS(1)REPT(1)LDSISELPEEDSR	A0A0G2JUP3_RAT non-specific serine/threonine protein kinase OS=Rattus norvegicus OX=10116 GN=Obscn PE=1 SV=2	0.999999	T	3	___3	9.25396e-05	147.28	86.734	135.36	-0.14945	1415100000	NaN	22.9543	22.6213	22.4264	23.5727	23.0467	1.1463	0.6203	SP	ST	WC	-0.6184	-0.4254	2.21345	1.53719	SP	ST	WC	-1.53517	-1.34294	NaN	NaN	NaN	22.9543	22.7914	22.9953	22.52	22.6213	23.9592	22.2835	23.3623	22.4264
A0A0G2JUP3	A0A0G2JUP3	5522		Obscn	ADELARTGEADLSHTSSDDESRAGTPSLITY	TGEADLS(0.001)HT(0.228)S(0.892)S(0.86)DDES(0.018)R	A0A0G2JUP3_RAT non-specific serine/threonine protein kinase OS=Rattus norvegicus OX=10116 GN=Obscn PE=1 SV=2	0.892316	S	3	___1	3.99717e-188	298.1	206.17	132.51	-0.66737	333180000	NaN	NaN	NaN	26.5411	25.9598	26.0694	-0.5813	-0.47165	NaN	NaN	WC	WP	WT	-1.4962	-1.38669	NaN	NaN	WC	WP	WT	NaN	NaN	NaN	NaN	NaN	NaN	NaN	NaN	NaN	NaN	NaN	26.5411
A0A0G2JUP3	A0A0G2JUP3	6278		Obscn	SAKISQAKLQVPGGDSDEESKTPSASPRHGR	LQVPGGDS(1)DEESKTPSASPR	A0A0G2JUP3_RAT non-specific serine/threonine protein kinase OS=Rattus norvegicus OX=10116 GN=Obscn PE=1 SV=2	1	S	2	___3	1.11757e-130	294.4	224.59	277.17	-1.441	18281000000	NaN	24.0149	23.6352	23.1294	23.7007	23.6926	0.5713	0.5632	SP	ST	WC	0.3142	-0.0574	1.48586	1.47754	SP	ST	WC	1.24332	-1.04059	NaN	NaN	NaN	23.6972	24.0149	24.2315	23.6417	NaN	23.6287	23.1294	NaN	NaN
A0A0G2JUP3	A0A0G2JUP3	6288		Obscn	VPGGDSDEESKTPSASPRHGRSRPSSSVQES	LQVPGGDS(0.999)DEES(0.002)KT(0.05)PS(0.02)AS(0.93)PR	A0A0G2JUP3_RAT non-specific serine/threonine protein kinase OS=Rattus norvegicus OX=10116 GN=Obscn PE=1 SV=2	0.929896	S	2	___3	6.03482e-10	172.77	113.84	172.77	-1.0098	327300000	NaN	24.0149	23.6352	23.1294	23.7007	23.6926	0.5713	0.5632	SP	ST	WC	0.3142	-0.0574	1.48586	1.47754	SP	ST	WC	1.24332	-1.04059	NaN	NaN	NaN	23.6972	24.0149	24.2315	23.6417	NaN	23.6287	23.1294	NaN	NaN
A0A0G2JUP3	A0A0G2JUP3	6670		Obscn	TDTFSYVFRNMMKLNSIDLNDQVEGDDRAFE	LNS(1)IDLNDQVEGDDR	A0A0G2JUP3_RAT non-specific serine/threonine protein kinase OS=Rattus norvegicus OX=10116 GN=Obscn PE=1 SV=2	1	S	2	___1	0.00106145	144.5	79.026	118.5	2.435	62287000	NaN	23.1321	22.7519	NaN	22.7495	22.1524	WP	WT	SP	ST	NaN	0.3826	0.5995	WP	WT	SP	ST	NaN	1.30369	1.51519	NaN	NaN	NaN	NaN	22.9775	23.2867	23.1276	22.7519	22.6532	NaN	NaN	NaN
Q64303	Q64303	197	Serine/threonine-protein kinase PAK 2;PAK-2p27;PAK-2p34	Pak2	VIAPRPDHTKSIYTRSVIDPIPAPVGDSNVD	S(1)VIDPIPAPVGDSNVDSGAK	PAK2_RAT Serine/threonine-protein kinase PAK 2 OS=Rattus norvegicus OX=10116 GN=Pak2 PE=1 SV=1	1	S	2	___1	0.00390418	99.273	64.787	99.273	1.2101	48925000	NaN	22.5709	22.5795	NaN	NaN	22.9716	NaN	WT	SP	ST	NaN	SP	-0.3921	NaN	WT	SP	ST	NaN	SP	-1.3123	NaN	NaN	NaN	22.5596	22.5709	22.8976	22.6081	22.3979	22.5795	NaN	NaN	NaN
F1LT70	F1LT70	42		Pank2	ADSEVRRREPLRRRASSAAPSESGPAESLRR	RAS(1)S(1)AAPSESGPAESLR	F1LT70_RAT Pantothenate kinase 2 OS=Rattus norvegicus OX=10116 GN=Pank2 PE=4 SV=2	0.999998	S	2	___2	0.00569297	123.43	76.728	109.89	-1.3519	110440000	21.6344	22.254	22.3823	22.6623	22.6388	22.6743	-0.0235	0.012	0.6196	0.7479	-1.0279	-0.3848	-0.292	-1.01642	1.00835	1.53645	1.67935	-2.03905	-1.30568	-1.22434	21.6344	21.2953	21.6458	22.0638	22.254	22.3017	22.4406	21.9988	22.3823	22.6623	22.2262	22.9369
F1LT70	F1LT70	43		Pank2	DSEVRRREPLRRRASSAAPSESGPAESLRRE	RAS(1)S(1)AAPSESGPAESLR	F1LT70_RAT Pantothenate kinase 2 OS=Rattus norvegicus OX=10116 GN=Pank2 PE=4 SV=2	0.999986	S	2	___2	0.00569297	123.43	76.728	117.27	-0.35832	110440000	21.6344	22.254	22.3823	22.6623	22.6388	22.6743	-0.0235	0.012	0.6196	0.7479	-1.0279	-0.3848	-0.292	-1.01642	1.00835	1.53645	1.67935	-2.03905	-1.30568	-1.22434	21.6344	21.2953	21.6458	22.0638	22.254	22.3017	22.4406	21.9988	22.3823	22.6623	22.2262	22.9369
O88483	O88483	208	[Pyruvate dehydrogenase [acetyl-transferring]]-phosphatase 1, mitochondrial	Pdp1	HKHPNDYFSKEASKLYFNGLRTYWQELIDLN	LY(0.955)FNGLRT(0.826)Y(0.223)WQELIDLNT(0.997)GES(0.999)ADIDVKEALINAFK	PDP1_RAT [Pyruvate dehydrogenase [acetyl-transferring]]-phosphatase 1, mitochondrial OS=Rattus norvegicus OX=10116 GN=Pdp1 PE=1 SV=1	0.955371	Y	5	___3	0.0158462	46.464	21.991	46.464	1.7139	3280000000	NaN	26.5878	27.5009	28.1517	27.3996	27.7976	-0.7521	-0.3541	SP	ST	WC	-0.8118	-0.2967	-1.68424	-1.27819	SP	ST	WC	-1.7554	-1.22833	NaN	NaN	NaN	NaN	NaN	26.5878	27.7292	27.5009	27.2354	28.1517	27.9492	28.2935
O88483	O88483	214	[Pyruvate dehydrogenase [acetyl-transferring]]-phosphatase 1, mitochondrial	Pdp1	YFSKEASKLYFNGLRTYWQELIDLNTGESAD	LY(0.955)FNGLRT(0.826)Y(0.223)WQELIDLNT(0.997)GES(0.999)ADIDVKEALINAFK	PDP1_RAT [Pyruvate dehydrogenase [acetyl-transferring]]-phosphatase 1, mitochondrial OS=Rattus norvegicus OX=10116 GN=Pdp1 PE=1 SV=1	0.825895	T	5	___3	0.0158462	46.464	21.991	46.464	1.7139	3280000000	NaN	26.5878	27.5009	28.1517	27.3996	27.7976	-0.7521	-0.3541	SP	ST	WC	-0.8118	-0.2967	-1.68424	-1.27819	SP	ST	WC	-1.7554	-1.22833	NaN	NaN	NaN	NaN	NaN	26.5878	27.7292	27.5009	27.2354	28.1517	27.9492	28.2935
O88483	O88483	224	[Pyruvate dehydrogenase [acetyl-transferring]]-phosphatase 1, mitochondrial	Pdp1	FNGLRTYWQELIDLNTGESADIDVKEALINA	LY(0.955)FNGLRT(0.826)Y(0.223)WQELIDLNT(0.997)GES(0.999)ADIDVKEALINAFK	PDP1_RAT [Pyruvate dehydrogenase [acetyl-transferring]]-phosphatase 1, mitochondrial OS=Rattus norvegicus OX=10116 GN=Pdp1 PE=1 SV=1	0.99696	T	5	___3	0.0158462	46.464	21.991	46.464	1.7139	3280000000	NaN	26.5878	27.5009	28.1517	27.3996	27.7976	-0.7521	-0.3541	SP	ST	WC	-0.8118	-0.2967	-1.68424	-1.27819	SP	ST	WC	-1.7554	-1.22833	NaN	NaN	NaN	NaN	NaN	26.5878	27.7292	27.5009	27.2354	28.1517	27.9492	28.2935
Q64649	Q64649	740	Phosphorylase b kinase regulatory subunit alpha, skeletal muscle isoform	Phka1	FQPSRPSLNLLDSPESPQDSQVPSVRVEVHL	LFQPSRPSLNLLDSPES(1)PQDSQVPSVR	KPB1_RAT Phosphorylase b kinase regulatory subunit alpha, skeletal muscle isoform OS=Rattus norvegicus OX=10116 GN=Phka1 PE=1 SV=2	0.99999	S	3	___1	4.64123e-18	173.45	142.53	173.45	1.0412	104070000	NaN	23.2845	23.1807	22.9514	22.9577	23.2504	0.00635	0.29905	SP	ST	WC	0.3268	-0.0697	1.00441	1.23033	SP	ST	WC	1.25423	-1.0495	NaN	NaN	NaN	NaN	NaN	23.2845	NaN	22.9904	23.371	NaN	22.7006	23.2021
P50411	P50411	73	Protein phosphatase inhibitor 2	Ppp1r2	PADKDYGLMKIDEPDTPYHNMIGDDEDVCSD	IDEPDT(0.76)PY(0.948)HNMIGDDEDVCS(0.234)DS(0.049)EGNEVMT(0.009)PEILAK	IPP2_RAT Protein phosphatase inhibitor 2 OS=Rattus norvegicus OX=10116 GN=Ppp1r2 PE=1 SV=2	0.759713	T	3	___2	0.000916596	63.277	29.868	47.803	2.1229	665750000	NaN	25.5928	25.5466	26.2313	25.0816	26.1332	-1.1498	-0.09815	SP	ST	WC	0.51125	-0.5866	-2.21883	-1.0704	SP	ST	WC	1.42528	-1.5017	NaN	NaN	NaN	NaN	25.5476	25.638	25.5466	NaN	NaN	NaN	25.8977	26.565
P50411	P50411	75	Protein phosphatase inhibitor 2	Ppp1r2	DKDYGLMKIDEPDTPYHNMIGDDEDVCSDSE	IDEPDT(0.76)PY(0.948)HNMIGDDEDVCS(0.234)DS(0.049)EGNEVMT(0.009)PEILAK	IPP2_RAT Protein phosphatase inhibitor 2 OS=Rattus norvegicus OX=10116 GN=Ppp1r2 PE=1 SV=2	0.947853	Y	3	___2	0.000611797	66.479	45.176	47.803	2.1229	1213400000	25.6776	25.5476	25.403	26.1104	24.9763	25.6502	-1.1341	-0.46025	-0.13	-0.2746	-0.4328	0.5713	-0.24715	-2.19482	-1.37578	-1.09429	-1.20966	-1.34985	1.48586	-1.18686	25.4174	25.6776	25.7384	25.1028	25.5476	25.638	25.5466	25.403	24.9309	26.1104	25.8977	26.565
P50411	P50411	175	Protein phosphatase inhibitor 2	Ppp1r2	LISKDLHDDDEDEEMSETADADSMNIEESNQ	DLHDDDEDEEMS(0.987)ET(0.013)ADADSMNIEESNQGSTAGDHLQHK	IPP2_RAT Protein phosphatase inhibitor 2 OS=Rattus norvegicus OX=10116 GN=Ppp1r2 PE=1 SV=2	0.986515	S	4	___1	7.36475e-11	107.34	93.389	72.378	0.16649	137570000	NaN	23.3121	23.7822	22.1557	24.0123	23.3731	1.85665	1.21745	SP	ST	WC	-0.70015	0.4091	3.62166	2.32535	SP	ST	WC	-1.62467	1.32786	NaN	NaN	NaN	23.6144	NaN	23.0099	23.1516	NaN	24.4128	22.2927	NaN	22.0186
A0A0G2JV49	A0A0G2JV49	696		Ppp6r2	GSPTARNVPGLATPSSPTQKEGPRSESDSAG	NVPGLAT(0.014)PS(0.056)S(0.902)PT(0.029)QK	A0A0G2JV49_RAT Protein phosphatase 6, regulatory subunit 2 OS=Rattus norvegicus OX=10116 GN=Ppp6r2 PE=1 SV=2	0.901531	S	2	___1	8.30715e-20	172.58	119.36	113.53	0.041906	295050000	NaN	24.4414	24.2738	24.7985	24.545	24.5587	-0.2535	-0.2398	SP	ST	WC	-0.1036	-0.2849	-1.1921	-1.18083	SP	ST	WC	-1.07445	-1.21833	NaN	NaN	NaN	24.1408	NaN	24.742	24.5255	24.0901	24.2738	NaN	NaN	24.7985
Q9QZH4	Q9QZH4	182	5'-AMP-activated protein kinase subunit beta-2	Prkab2	LDSMESSETSCRDLSSSPPGPYGQEMYVFRS	DLSS(0.927)S(0.073)PPGPYGQEMYVFR	AAKB2_RAT 5'-AMP-activated protein kinase subunit beta-2 OS=Rattus norvegicus OX=10116 GN=Prkab2 PE=1 SV=1	0.926782	S	2	___1	9.81886e-09	174.59	122.23	174.59	-1.2272	125090000	NaN	24.7989	24.8475	23.7127	23.3354	22.9595	-0.3773	-0.7532	SP	ST	WC	1.46355	1.888	-1.29891	-1.68553	SP	ST	WC	2.75786	3.70122	NaN	NaN	NaN	25.0195	NaN	24.5784	NaN	NaN	24.8475	NaN	23.7127	NaN
P68403	P68403	364	Protein kinase C beta type	Prkcb	GKGSFGKVMLSERKGTDELYAVKILKKDVVI	KGT(1)DELY(1)AVKILK	KPCB_RAT Protein kinase C beta type OS=Rattus norvegicus OX=10116 GN=Prkcb PE=1 SV=3	1	T	2	___2	0.00354417	121.21	8.363	102.97	0.84187	834200000	NaN	25.6244	25.6531	26.2841	25.4865	25.4156	-0.7976	-0.8685	SP	ST	WC	0.1379	0.23745	-1.73821	-1.82576	SP	ST	WC	1.1003	1.17891	NaN	NaN	NaN	25.3167	25.9321	NaN	25.8832	NaN	25.4229	26.1888	26.2841	26.6843
P68403	P68403	368	Protein kinase C beta type	Prkcb	FGKVMLSERKGTDELYAVKILKKDVVIQDDD	KGT(1)DELY(1)AVKILK	KPCB_RAT Protein kinase C beta type OS=Rattus norvegicus OX=10116 GN=Prkcb PE=1 SV=3	1	Y	2	___2	0.00354417	121.21	8.363	102.97	0.84187	834200000	NaN	25.6244	25.6531	26.2841	25.4865	25.4156	-0.7976	-0.8685	SP	ST	WC	0.1379	0.23745	-1.73821	-1.82576	SP	ST	WC	1.1003	1.17891	NaN	NaN	NaN	25.3167	25.9321	NaN	25.8832	NaN	25.4229	26.1888	26.2841	26.6843
G3V7Q4	G3V7Q4	597	Protein-tyrosine-phosphatase	Ptpn12	SPLPRAPLSFTNPLHSDDSDSDEGNSDGAVT	APLSFT(0.002)NPLHS(0.999)DDS(0.976)DS(0.976)DEGNS(0.047)DGAVTK	G3V7Q4_RAT Tyrosine-protein phosphatase non-receptor type 12 OS=Rattus norvegicus OX=10116 GN=Ptpn12 PE=1 SV=1	0.998598	S	3	___3	0.000219566	92.416	56.756	83.312	0.23763	77433000	NaN	NaN	NaN	23.1281	23.2777	22.9044	0.14955	-0.2237	NaN	NaN	WC	WP	WT	1.10922	-1.16772	NaN	NaN	WC	WP	WT	NaN	NaN	NaN	NaN	NaN	NaN	NaN	NaN	NaN	22.8954	23.1281	23.1798
G3V7Q4	G3V7Q4	600	Protein-tyrosine-phosphatase	Ptpn12	PRAPLSFTNPLHSDDSDSDEGNSDGAVTKNK	APLSFT(0.002)NPLHS(0.999)DDS(0.976)DS(0.976)DEGNS(0.047)DGAVTK	G3V7Q4_RAT Tyrosine-protein phosphatase non-receptor type 12 OS=Rattus norvegicus OX=10116 GN=Ptpn12 PE=1 SV=1	0.975924	S	3	___3	0.000219566	92.416	56.756	83.312	0.23763	77433000	NaN	NaN	NaN	23.1281	23.2777	22.9044	0.14955	-0.2237	NaN	NaN	WC	WP	WT	1.10922	-1.16772	NaN	NaN	WC	WP	WT	NaN	NaN	NaN	NaN	NaN	NaN	NaN	NaN	NaN	22.8954	23.1281	23.1798
G3V7Q4	G3V7Q4	602	Protein-tyrosine-phosphatase	Ptpn12	APLSFTNPLHSDDSDSDEGNSDGAVTKNKTS	APLSFT(0.002)NPLHS(0.999)DDS(0.976)DS(0.976)DEGNS(0.047)DGAVTK	G3V7Q4_RAT Tyrosine-protein phosphatase non-receptor type 12 OS=Rattus norvegicus OX=10116 GN=Ptpn12 PE=1 SV=1	0.9759	S	3	___3	0.000219566	92.416	56.756	83.312	0.23763	77433000	NaN	NaN	NaN	23.1281	23.2777	22.9044	0.14955	-0.2237	NaN	NaN	WC	WP	WT	1.10922	-1.16772	NaN	NaN	WC	WP	WT	NaN	NaN	NaN	NaN	NaN	NaN	NaN	NaN	NaN	22.8954	23.1281	23.1798
O88902	O88902	986	Tyrosine-protein phosphatase non-receptor type 23	Ptpn23	PCLRRGAAAADLLSSSPESQHGGTQPPGGGQ	GAAAADLLS(0.008)S(0.155)S(0.806)PES(0.031)QHGGT(0.001)QPPGGGQPLLQPTK	PTN23_RAT Tyrosine-protein phosphatase non-receptor type 23 (Fragment) OS=Rattus norvegicus OX=10116 GN=Ptpn23 PE=1 SV=2	0.805699	S	3	___1	2.00973e-11	126.99	98.06	115.89	0.0030465	63324000	NaN	23.9016	23.5588	NaN	NaN	23.6885	NaN	WT	SP	ST	NaN	NaN	-0.1297	NaN	WT	SP	ST	NaN	NaN	-1.09407	NaN	NaN	NaN	23.8784	23.9248	NaN	NaN	23.5588	NaN	NaN	NaN	NaN
M0RD40	M0RD40	592		Sik3	MTPAVPAVTPVDEESSDGEPDQEAVQRYLAN	GPSPLVTMTPAVPAVTPVDEES(1)S(1)DGEPDQEAVQR	M0RD40_RAT non-specific serine/threonine protein kinase OS=Rattus norvegicus OX=10116 GN=Sik3 PE=1 SV=3	1	S	3	___1	2.07871e-24	168.2	143.69	168.2	0.17963	1244600000	NaN	NaN	NaN	24.4896	25.0252	NaN	0.53555	WC	NaN	NaN	WC	WP	NaN	1.44949	WC	NaN	NaN	WC	WP	NaN	NaN	NaN	NaN	NaN	NaN	NaN	NaN	NaN	NaN	24.4802	24.4991	NaN
Q63638	Q63638	375	Striated muscle-specific serine/threonine-protein kinase	Speg	KKPKSSGPSLAGTVESRPQTPLSEASGRLSA	SSGPSLAGT(0.065)VES(0.836)RPQT(0.337)PLS(0.745)EAS(0.017)GR	SPEG_RAT Striated muscle-specific serine/threonine-protein kinase OS=Rattus norvegicus OX=10116 GN=Speg PE=1 SV=2	0.836146	S	3	___2	0.00271059	77.668	40.431	77.668	0.18761	362710000	24.2028	22.5317	21.4146	24.995	24.457	24.7116	-0.538	-0.2834	-1.67115	-2.78825	-0.79215	-1.9253	-3.297	-1.45196	-1.21706	-3.18468	-6.90791	-1.73165	-3.79816	-9.8287	NaN	24.4105	23.9952	24.3149	22.1219	22.5317	NaN	21.4296	21.3996	24.9556	24.995	25.0868
Q63638	Q63638	379	Striated muscle-specific serine/threonine-protein kinase	Speg	SSGPSLAGTVESRPQTPLSEASGRLSALGRS	SSGPSLAGTVESRPQT(1)PLS(1)EAS(1)GR	SPEG_RAT Striated muscle-specific serine/threonine-protein kinase OS=Rattus norvegicus OX=10116 GN=Speg PE=1 SV=2	0.999509	T	3	___2	0.000612094	92.623	56.352	83.944	0.49055	517190000	NaN	NaN	NaN	NaN	24.8205	NaN	WP	NaN	NaN	NaN	NaN	WP	NaN	WP	NaN	NaN	NaN	NaN	WP	NaN	NaN	NaN	NaN	NaN	NaN	NaN	NaN	NaN	NaN	NaN	NaN	NaN
Q63638	Q63638	379	Striated muscle-specific serine/threonine-protein kinase	Speg	SSGPSLAGTVESRPQTPLSEASGRLSALGRS	SSGPSLAGTVESRPQT(1)PLS(1)EAS(1)GR	SPEG_RAT Striated muscle-specific serine/threonine-protein kinase OS=Rattus norvegicus OX=10116 GN=Speg PE=1 SV=2	0.999509	T	3	___3	0.000612094	92.623	56.352	83.944	0.49055	517190000	NaN	23.6752	23.5983	24.5468	24.488	24.2032	-0.0588	-0.3436	SP	ST	WC	-0.81275	-0.6049	-1.0416	-1.26892	SP	ST	WC	-1.75656	-1.52087	NaN	NaN	NaN	23.4626	23.8879	NaN	23.4273	23.7915	23.5983	NaN	24.5468	NaN
Q63638	Q63638	382	Striated muscle-specific serine/threonine-protein kinase	Speg	PSLAGTVESRPQTPLSEASGRLSALGRSPRL	SSGPSLAGTVESRPQT(1)PLS(1)EAS(1)GR	SPEG_RAT Striated muscle-specific serine/threonine-protein kinase OS=Rattus norvegicus OX=10116 GN=Speg PE=1 SV=2	0.999833	S	3	___3	0.000612094	92.623	56.352	83.944	0.49055	485500000	NaN	23.6752	23.5983	24.5468	24.488	24.2032	-0.0588	-0.3436	SP	ST	WC	-0.81275	-0.6049	-1.0416	-1.26892	SP	ST	WC	-1.75656	-1.52087	NaN	NaN	NaN	23.4626	23.8879	NaN	23.4273	23.7915	23.5983	NaN	24.5468	NaN
Q63638	Q63638	385	Striated muscle-specific serine/threonine-protein kinase	Speg	AGTVESRPQTPLSEASGRLSALGRSPRLVRA	S(0.001)S(0.001)GPS(0.001)LAGT(0.002)VES(0.004)RPQT(0.991)PLS(0.999)EAS(1)GR	SPEG_RAT Striated muscle-specific serine/threonine-protein kinase OS=Rattus norvegicus OX=10116 GN=Speg PE=1 SV=2	0.999963	S	3	___3	0.000612094	92.623	56.352	89.659	-0.19382	277000000	NaN	23.6752	23.5983	24.5468	24.488	24.2032	-0.0588	-0.3436	SP	ST	WC	-0.81275	-0.6049	-1.0416	-1.26892	SP	ST	WC	-1.75656	-1.52087	NaN	NaN	NaN	23.4626	23.8879	NaN	23.4273	23.7915	23.5983	NaN	24.5468	NaN
Q63638	Q63638	2171	Striated muscle-specific serine/threonine-protein kinase	Speg	IPVARLGARRLQESPSLSALSETQPPSPALP	LQESPS(0.998)LS(0.002)ALSETQPPS(1)PALPSAPKPSITK	SPEG_RAT Striated muscle-specific serine/threonine-protein kinase OS=Rattus norvegicus OX=10116 GN=Speg PE=1 SV=2	0.997581	S	3	___2	3.72409e-14	156.31	106.04	144.45	-0.38777	713610000	NaN	NaN	NaN	25.4428	25.3619	25.4231	-0.08085	-0.01965	NaN	NaN	WC	WP	WT	-1.05764	-1.01371	NaN	NaN	WC	WP	WT	NaN	NaN	NaN	NaN	NaN	NaN	NaN	NaN	NaN	25.1809	NaN	25.7046
Q63638	Q63638	2182	Striated muscle-specific serine/threonine-protein kinase	Speg	QESPSLSALSETQPPSPALPSAPKPSITKSP	LQES(0.018)PS(0.707)LS(0.046)ALS(0.068)ET(0.161)QPPS(1)PALPSAPKPSITK	SPEG_RAT Striated muscle-specific serine/threonine-protein kinase OS=Rattus norvegicus OX=10116 GN=Speg PE=1 SV=2	0.999998	S	3	___1	3.72409e-14	156.31	106.04	146.15	-0.083054	1700700000	NaN	NaN	NaN	23.1784	23.0207	23.0817	-0.1577	-0.09665	NaN	NaN	WC	WP	WT	-1.11551	-1.06929	NaN	NaN	WC	WP	WT	NaN	NaN	NaN	NaN	NaN	NaN	NaN	NaN	NaN	NaN	22.813	23.5438
Q63638	Q63638	2182	Striated muscle-specific serine/threonine-protein kinase	Speg	QESPSLSALSETQPPSPALPSAPKPSITKSP	LQES(0.018)PS(0.707)LS(0.046)ALS(0.068)ET(0.161)QPPS(1)PALPSAPKPSITK	SPEG_RAT Striated muscle-specific serine/threonine-protein kinase OS=Rattus norvegicus OX=10116 GN=Speg PE=1 SV=2	0.999998	S	3	___2	3.72409e-14	156.31	106.04	146.15	-0.083054	1700700000	NaN	NaN	NaN	25.8672	25.3801	25.9037	-0.4871	0.0365	NaN	NaN	WC	WP	WT	-1.40162	1.02562	NaN	NaN	WC	WP	WT	NaN	NaN	NaN	NaN	NaN	NaN	NaN	NaN	NaN	25.8672	25.5633	26.221
Q63638	Q63638	2319	Striated muscle-specific serine/threonine-protein kinase	Speg	LAEKVRVPTVPPRPGSSLSGSIENLESEAVF	VPTVPPRPGS(0.943)S(0.299)LS(0.202)GS(0.554)IENLES(0.002)EAVFEAK	SPEG_RAT Striated muscle-specific serine/threonine-protein kinase OS=Rattus norvegicus OX=10116 GN=Speg PE=1 SV=2	0.942958	S	3	___2	2.20726e-06	127.53	83.27	107.49	0.098532	142390000	NaN	25.3832	NaN	NaN	25.0928	NaN	WP	NaN	SP	NaN	NaN	0.2904	NaN	WP	NaN	SP	NaN	NaN	1.22298	NaN	NaN	NaN	NaN	NaN	25.3832	NaN	NaN	NaN	NaN	NaN	NaN	NaN
Q63638	Q63638	2438	Striated muscle-specific serine/threonine-protein kinase	Speg	GQRHPAWESRSGDGESSEGGSSARGSPVLAV	S(0.002)GDGES(0.897)S(0.897)EGGS(0.896)S(0.324)ARGS(0.986)PVLAVR	SPEG_RAT Striated muscle-specific serine/threonine-protein kinase OS=Rattus norvegicus OX=10116 GN=Speg PE=1 SV=2	0.896584	S	3	___3	0.0010774	97.502	51.619	59.512	-0.21262	256740000	23.2136	23.0859	23.1326	NaN	NaN	23.3336	NaN	WT	-0.1277	-0.081	SC	SP	-0.201	NaN	WT	-1.09255	-1.05775	SC	SP	-1.14949	23.2136	22.6759	24.1133	22.5002	23.0859	23.5583	22.8663	23.2712	23.1326	NaN	NaN	NaN
Q63638	Q63638	2439	Striated muscle-specific serine/threonine-protein kinase	Speg	QRHPAWESRSGDGESSEGGSSARGSPVLAVR	S(0.002)GDGES(0.897)S(0.897)EGGS(0.896)S(0.324)ARGS(0.986)PVLAVR	SPEG_RAT Striated muscle-specific serine/threonine-protein kinase OS=Rattus norvegicus OX=10116 GN=Speg PE=1 SV=2	0.896584	S	3	___3	0.0010774	97.502	51.619	59.512	-0.21262	266770000	23.2136	23.0859	23.1326	NaN	NaN	23.3336	NaN	WT	-0.1277	-0.081	SC	SP	-0.201	NaN	WT	-1.09255	-1.05775	SC	SP	-1.14949	23.2136	22.6759	24.1133	22.5002	23.0859	23.5583	22.8663	23.2712	23.1326	NaN	NaN	NaN
Q63638	Q63638	2443	Striated muscle-specific serine/threonine-protein kinase	Speg	AWESRSGDGESSEGGSSARGSPVLAVRRRLS	SGDGES(0.523)S(0.523)EGGS(0.947)S(0.008)ARGS(0.999)PVLAVR	SPEG_RAT Striated muscle-specific serine/threonine-protein kinase OS=Rattus norvegicus OX=10116 GN=Speg PE=1 SV=2	0.947363	S	3	___3	0.0010774	97.502	51.619	97.502	-0.35246	345660000	22.784	23.0859	23.0688	NaN	NaN	23.3336	NaN	WT	0.3019	0.28475	SC	SP	-0.26485	NaN	WT	1.23277	1.2182	SC	SP	-1.20151	23.2136	22.6759	22.784	22.5002	23.0859	23.5583	22.8663	23.2712	NaN	NaN	NaN	NaN
Q63638	Q63638	2448	Striated muscle-specific serine/threonine-protein kinase	Speg	SGDGESSEGGSSARGSPVLAVRRRLSSTLER	GS(1)PVLAVR	SPEG_RAT Striated muscle-specific serine/threonine-protein kinase OS=Rattus norvegicus OX=10116 GN=Speg PE=1 SV=2	1	S	2	___2	0.0010774	104.2	60.755	104.2	0.50025	510510000	NaN	23.8661	23.4579	24.1118	24.05	23.9192	-0.06175	-0.19255	SP	ST	WC	-0.1839	-0.4613	-1.04373	-1.14278	SP	ST	WC	-1.13595	-1.37678	NaN	NaN	NaN	23.8661	NaN	NaN	23.5454	23.3732	23.4579	24.0307	NaN	24.1928
Q63638	Q63638	2448	Striated muscle-specific serine/threonine-protein kinase	Speg	SGDGESSEGGSSARGSPVLAVRRRLSSTLER	GS(1)PVLAVR	SPEG_RAT Striated muscle-specific serine/threonine-protein kinase OS=Rattus norvegicus OX=10116 GN=Speg PE=1 SV=2	1	S	2	___3	0.0010774	104.2	60.755	104.2	0.50025	510510000	22.784	23.0859	23.1326	NaN	NaN	23.3336	NaN	WT	0.3019	0.3486	SC	SP	-0.201	NaN	WT	1.23277	1.27332	SC	SP	-1.14949	23.2136	22.6759	22.784	22.5002	23.0859	23.5583	22.8663	23.2712	23.1326	NaN	NaN	NaN
Q63638	Q63638	2527	Striated muscle-specific serine/threonine-protein kinase	Speg	ASQTGATTPSAESLGSEASGTSGSSAPGESR	LGVPHNQLASQTGATTPS(0.024)AES(0.967)LGS(0.975)EAS(0.033)GTSGSSAPGESR	SPEG_RAT Striated muscle-specific serine/threonine-protein kinase OS=Rattus norvegicus OX=10116 GN=Speg PE=1 SV=2	0.975173	S	3	___1	2.63013e-19	136.94	105.53	105.75	0.51238	109920000	NaN	22.473	21.9776	NaN	22.4548	22.1268	WP	WT	SP	ST	NaN	0.0182	-0.1492	WP	WT	SP	ST	NaN	1.0127	-1.10895	NaN	NaN	NaN	22.3688	NaN	22.5772	21.9308	22.0243	NaN	NaN	NaN	NaN
Q63638	Q63638	2559	Striated muscle-specific serine/threonine-protein kinase	Speg	RHRWGLSRLRKDKGLSQPNLSASVQEDLGHQ	DKGLS(0.845)QPNLS(0.452)AS(0.452)VQEDLGHQY(0.146)VPS(0.086)ES(0.019)DFPPVFHIK	SPEG_RAT Striated muscle-specific serine/threonine-protein kinase OS=Rattus norvegicus OX=10116 GN=Speg PE=1 SV=2	0.845371	S	4	___2	0.00931008	50.042	26.266	40.155	1.6367	145200000	NaN	23.2559	23.3409	23.1831	23.5021	23.6094	0.319	0.4263	SP	ST	WC	-0.2462	-0.2685	1.24747	1.34378	SP	ST	WC	-1.18608	-1.20455	NaN	NaN	NaN	23.1868	NaN	23.325	23.3409	22.5148	23.8701	NaN	23.1831	NaN
Q63638	Q63638	2566	Striated muscle-specific serine/threonine-protein kinase	Speg	RLRKDKGLSQPNLSASVQEDLGHQYVPSESD	DKGLS(0.718)QPNLS(0.333)AS(0.853)VQEDLGHQY(0.069)VPS(0.019)ES(0.008)DFPPVFHIK	SPEG_RAT Striated muscle-specific serine/threonine-protein kinase OS=Rattus norvegicus OX=10116 GN=Speg PE=1 SV=2	0.853394	S	4	___2	0.00931008	50.042	26.266	50.042	0.72836	108260000	NaN	23.2559	23.1925	NaN	23.3308	23.6094	WP	WT	SP	ST	NaN	-0.0749	-0.41695	WP	WT	SP	ST	NaN	-1.05329	-1.3351	NaN	NaN	NaN	23.1868	NaN	23.325	NaN	22.5148	23.8701	NaN	NaN	NaN
Q63638	Q63638	2774	Striated muscle-specific serine/threonine-protein kinase	Speg	FSNPSEKVFIRGTQDSPAQSAAAPRDAPVTS	GTQDS(1)PAQSAAAPR	SPEG_RAT Striated muscle-specific serine/threonine-protein kinase OS=Rattus norvegicus OX=10116 GN=Speg PE=1 SV=2	0.999984	S	2	___1	9.10536e-08	188.19	120.44	171.15	1.2356	87885000	NaN	NaN	NaN	23.2211	23.0045	22.9654	-0.2166	-0.2557	NaN	NaN	WC	WP	WT	-1.16199	-1.19391	NaN	NaN	WC	WP	WT	NaN	NaN	NaN	NaN	NaN	NaN	NaN	NaN	NaN	23.2211	23.1545	23.4158
O54748	O54748	316	Serine/threonine-protein kinase 3;Serine/threonine-protein kinase 3 36kDa subunit;Serine/threonine-protein kinase 3 20kDa subunit	Stk3	RHEEQQRELEDEEENSDEDELDSHTMVKTSS	ELEDEEENS(0.982)DEDELDS(0.016)HT(0.002)MVK	STK3_RAT Serine/threonine-protein kinase 3 OS=Rattus norvegicus OX=10116 GN=Stk3 PE=1 SV=1	0.982096	S	3	___1	0.00242679	91.926	69.808	91.926	0.91596	176290000	NaN	23.2952	23.3233	23.2651	23.239	22.9227	-0.02615	-0.3424	SP	ST	WC	0.05625	0.4006	-1.01829	-1.26786	SP	ST	WC	1.03976	1.32006	NaN	NaN	NaN	23.2952	22.9944	23.5249	22.981	23.3233	23.8543	NaN	23.0855	23.4447
A0A8I6A0F8	A0A8I6A0F8	322		Stk4	QEAQQRAVDQDDDENSEEDEMDSGTMVRAAG	AVDQDDDENS(1)EEDEMDSGTMVR	A0A8I6A0F8_RAT non-specific serine/threonine protein kinase OS=Rattus norvegicus OX=10116 GN=Stk4 PE=1 SV=1	1	S	3	___1	6.66646e-08	157.58	117.1	105.46	0.097544	28725000	NaN	21.9874	21.8386	NaN	NaN	NaN	NaN	NaN	SP	ST	NaN	SP	ST	NaN	NaN	SP	ST	NaN	SP	ST	NaN	NaN	NaN	NaN	21.9874	NaN	21.6142	21.8386	22.4481	NaN	NaN	NaN
O88664	O88664	729	Serine/threonine-protein kinase TAO1	Taok1	SLKSKELQIKKQFQDTCKIQTRQYKALRNHL	QFQDT(1)CKIQT(1)RQY(1)K	TAOK1_RAT Serine/threonine-protein kinase TAO1 OS=Rattus norvegicus OX=10116 GN=Taok1 PE=1 SV=1	1	T	3	___3	0.0163336	82.774	7.7545	72.958	-2.8321	1021400000	26.1166	26.526	26.2745	26.6703	NaN	NaN	WC	WC	0.40945	0.1579	-0.55375	SP	ST	WC	WC	1.32818	1.11566	-1.4679	SP	ST	26.1306	26.1026	NaN	26.6574	26.3947	NaN	26.3394	26.2096	NaN	26.5524	26.7883	NaN
O88664	O88664	734	Serine/threonine-protein kinase TAO1	Taok1	ELQIKKQFQDTCKIQTRQYKALRNHLLETTP	QFQDT(1)CKIQT(1)RQY(1)K	TAOK1_RAT Serine/threonine-protein kinase TAO1 OS=Rattus norvegicus OX=10116 GN=Taok1 PE=1 SV=1	1	T	3	___3	0.0163336	82.774	7.7545	72.958	-2.8321	1021400000	26.1166	26.526	26.2745	26.6703	NaN	NaN	WC	WC	0.40945	0.1579	-0.55375	SP	ST	WC	WC	1.32818	1.11566	-1.4679	SP	ST	26.1306	26.1026	NaN	26.6574	26.3947	NaN	26.3394	26.2096	NaN	26.5524	26.7883	NaN
O88664	O88664	737	Serine/threonine-protein kinase TAO1	Taok1	IKKQFQDTCKIQTRQYKALRNHLLETTPKSE	QFQDT(1)CKIQT(1)RQY(1)K	TAOK1_RAT Serine/threonine-protein kinase TAO1 OS=Rattus norvegicus OX=10116 GN=Taok1 PE=1 SV=1	1	Y	3	___3	0.0163336	82.774	7.7545	72.958	-2.8321	1021400000	26.1166	26.526	26.2745	26.6703	NaN	NaN	WC	WC	0.40945	0.1579	-0.55375	SP	ST	WC	WC	1.32818	1.11566	-1.4679	SP	ST	26.1306	26.1026	NaN	26.6574	26.3947	NaN	26.3394	26.2096	NaN	26.5524	26.7883	NaN
Q4V888	Q4V888	22	Type 2 phosphatidylinositol 4,5-bisphosphate 4-phosphatase	Tmem55a	DERSPLLSASHSGNVTPTAPPYLQESSPRAE	S(0.056)PLLS(0.352)AS(0.364)HS(0.363)GNVT(0.812)PT(0.054)APPYLQESSPR	PP4P2_RAT Type 2 phosphatidylinositol 4,5-bisphosphate 4-phosphatase OS=Rattus norvegicus OX=10116 GN=Pip4p2 PE=1 SV=1	0.811764	T	3	___2	0.00526724	69.783	36.137	55.049	0.045835	135870000	NaN	NaN	NaN	24.2187	24.2067	24.2956	-0.012	0.0769	NaN	NaN	WC	WP	WT	-1.00835	1.05475	NaN	NaN	WC	WP	WT	NaN	NaN	NaN	NaN	NaN	NaN	NaN	NaN	NaN	24.2187	24.1405	24.5492
[truncated: 45 more columns]
