# Supplementary material for: Regulation of mechanical intercellular junctions and components of the mitochondrial electron transport chain and the TCA cycle in the hypertrophic heart by pyridostigmine or trandolapril
Source: Front Mol Biosci. 2026 Jul 15;13:1858563. doi: 10.3389/fmolb.2026.1858563 (PMC13414998; doi:10.3389/fmolb.2026.1858563)
Supplement: Supplementary file 4 [file Table1.xlsx]

## Sheet: List1
Table S1. List of differentially expressed proteins detected in rat left ventricles from control WKY or SHR rats and WKY or SHR rats administered to pyridostigmine or trandolapril.
Abbreviations
WKY	Wistar Kyoto rats
SHR	Spontaneous hypertensive rats
Experimental groups
WC	control WKY rats
WP	WKY rats administered to pyridostigmine
WT	WKY rats administered to trandolapril
SC	control SHR rats
SP	SHR rats administered to pyridostigmine
ST	SHR rats administered to trandolapril
Abbreviations of differences in seven pairwise comparisons
SP/SC	the difference in protein levels between SHR rats administered to trandolapril and control SHR rats
ST/SC	the difference in protein levels between SHR rats administered to pyridostigmine and control SHR rats
WP/WC	the difference in protein levels between WKY rats administered to trandolapril and control SHR rats
WT/WC	the difference in protein levels between WKY rats administered to pyridostigmine and control SHR rats
SC/WC	the difference in protein levels between control SHR rats and control WKY rats
SP/WP	the difference in protein levels between SHR and WKY rats administered to pyridostigmine
ST/WT	the difference in protein levels between SHR and WKY rats administered to trandolapril
Slopes
A-E	They include the name of altered protein, its gene name and its IDs and are used for identification of proteins in protein database (e.g., UniProt).
F-L	They represent qualitative and quantitative changes between means of triplicates in seven pairwise comparisons .
M-Z	They represent statistics for determination of significant alterations in protein level after morphine withdrawal compared to control.
AA-AX	They represent medians of replicates for each of six experimental groups and number of valid values in analysed triplicates.
AY-BI	They represent quality control parameters of identification and involve numbers of peptides and unique peptides, sequence coverage and unique sequence coverage,
	molecular weight, Q-value, Score and MS/MS count.
BJ-BL	They represent label-free quantification intensities for individual samples from control SHR rats.
BM-BO	They represent label-free quantification intensities for individual samples from SHR rats to pyridostigmine.
BP-BR	They represent label-free quantification intensities for individual samples from SHR rats to trandolapril.
BS-BU	They represent label-free quantification intensities for individual samples from control WKY rats.
BV-BX	They represent label-free quantification intensities for individual samples from WKY rats administered to pyridostigmine.
BY-CA	They represent label-free quantification intensities for individual samples from WKY rats to trandolapril.
Legend of slope F-L (qualitative and quantitative changes)
The presence-or-absence detection differences in pairwise comparison are labeled by WC (protein was detected only in samples from control WKY rats),
SC (protein was detected only in samples from control SHR rats), WP (protein was detected only in samples from WKY rats administered to pyridostigmine),
WT (protein was detected only in samples from WKY rats administered to trandolapril), SP (protein was detected only in samples from SHR rats administered to pyridostigmine) or
ST (protein was detected only in samples from SHR rats administered to trandolapril).
The up-regulation of protein after morphine withdrawal is labeled by positive number, the down-regulation of protein after morphine withdrawal by negative number.
	This color highlights a qualitative change.
	This color highlights a positive quantitative change (up-regulation).
	This color highlights a negative quantitative change (down-regulation).
Protein Identificators					Qualitative and quantitative changes							Statistic T-test														Medians and number of valid values
												SP/SC		ST/SC		WP/WC		WT/WC		SC/WC		SP/WP		ST/WT		SC				SP				ST				WC				WP				WT
Majority protein IDs	Protein IDs	Protein names	Gene names	Fasta headers	SP_SC fold change	ST_SC fold change	WP_WC fold change	WT_WC fold change	SC_WC fold change	SP_WP fold change	ST_WT fold change	Student's T-test Difference SP_SC	-Log Student's T-test p-value SP_SC	Student's T-test Difference ST_SC	-Log Student's T-test p-value ST_SC	Student's T-test Difference WP_WC	-Log Student's T-test p-value WP_WC	Student's T-test Difference WT_WC	-Log Student's T-test p-value WT_WC	Student's T-test Difference SC_WC	-Log Student's T-test p-value SC_WC	Student's T-test Difference SP_WP	-Log Student's T-test p-value SP_WP	Student's T-test Difference ST_WT	-Log Student's T-test p-value ST_WT	Mean SC	Mediane SC	% of valid values SC	Number of valid values SC	Mean SP	Mediane SP	% of valid values SP	Number of valid values SP	Mean ST	Mediane ST	% of valid values ST	Number of valid values ST	Mean WC	Mediane WC	% of valid values WC	Number of valid values WC	Mean WP	Mediane WP	% of valid values WP	Number of valid values WP	Mean WT	Mediane WT	% of valid values WT	Number of valid values WT
D3ZX08	D3ZX08	Alanine--tRNA ligase, mitochondrial	Aars2	SYAM_RAT Alanine--tRNA ligase, mitochondrial OS=Rattus norvegicus OX=10116 GN=Aars2 PE=3 SV=1	1.16169	SC	1.04287	1.06507	-1.08455	1.02709	WT	0.216219902038574	0.34316	NaN	0	0.0605621337890625	0.0790039	0.090943654378254	0.212025	-0.117095947265625	0.418199	0.0385618209838867	0.0374207	NaN	0	21.9938	21.9938	66.6667	2	22.21	22.21	66.6667	2	NaN	NaN	0	0	22.1109	22.1109	66.6667	2	22.1715	22.1715	66.6667	2	22.2019	22.2184	100	3
P21775;P07871	P21775;P07871	3-ketoacyl-CoA thiolase A, peroxisomal;3-ketoacyl-CoA thiolase B, peroxisomal	Acaa1a;Acaa1b	THIKA_RAT 3-ketoacyl-CoA thiolase A, peroxisomal OS=Rattus norvegicus OX=10116 GN=Acaa1a PE=1 SV=3;THIKB_RAT 3-ketoacyl-CoA thiolase B, peroxisomal OS=Rattus norvegicus OX=10116 GN=Acaa1b PE=1 SV=2	NaN	NaN	1.38748	1.50207	NaN	WP	WT	NaN	NaN	NaN	NaN	0.472467422485352	0	0.586954116821289	0	NaN	0	NaN	0	NaN	0	NaN	NaN	0	0	NaN	NaN	0	0	NaN	NaN	0	0	NaN	NaN	33.3333	1	30.4151	30.4669	100	3	30.5296	30.5296	66.6667	2
P13437	P13437	3-ketoacyl-CoA thiolase, mitochondrial	Acaa2	THIM_RAT 3-ketoacyl-CoA thiolase, mitochondrial OS=Rattus norvegicus OX=10116 GN=Acaa2 PE=1 SV=1	1.00083	1.14506	1.03825	1.00389	1.88021	1.81244	2.14459	0.00119781494140625	0.00610321	0.195418675740559	2.83862	0.0541566212971993	0.294109	0.00560696919758996	0.0240917	0.910892486572266	3.56482	0.857933680216473	3.7694	1.10070419311523	5.41997	31.7414	31.7398	100	3	31.7426	31.7216	100	3	31.9368	31.9357	100	3	30.8305	30.7911	100	3	30.8846	30.8972	100	3	30.8361	30.8239	100	3
P70584	P70584	Short/branched chain specific acyl-CoA dehydrogenase, mitochondrial	Acadsb	ACDSB_RAT Short/branched chain specific acyl-CoA dehydrogenase, mitochondrial OS=Rattus norvegicus OX=10116 GN=Acadsb PE=1 SV=1	-5.25498	-1.18174	1.00502	1.19226	-50.6211	-267.348	-71.322	-2.39368629455566	1.66852	-0.240909576416016	0.0954005	0.00722503662109375	0.0082956	0.253699620564777	0.368758	-5.66166623433431	2.98129	-8.06257756551107	5.21212	-6.1562754313151	3.09578	20.5978	20.2573	100	3	18.2041	18.0717	100	3	20.3568	20.7519	100	3	26.2594	26.34	100	3	26.2666	26.2955	100	3	26.5131	26.448	100	3
P16638	P16638	ATP-citrate synthase	Acly	ACLY_RAT ATP-citrate synthase OS=Rattus norvegicus OX=10116 GN=Acly PE=1 SV=1	NaN	NaN	1.26774	1.35055	1.32654	NaN	WT	NaN	0	NaN	0	0.342254638671875	0	0.433545112609863	1.29859	0.407665252685547	0	NaN	0	NaN	0	NaN	NaN	33.3333	1	NaN	NaN	0	0	NaN	NaN	0	0	25.8288	25.8288	66.6667	2	NaN	NaN	33.3333	1	26.2623	26.2623	66.6667	2
A0A8I6G299	A0A8I6G299		Acot11	A0A8I6G299_RAT Acyl-CoA thioesterase 11 OS=Rattus norvegicus OX=10116 GN=Acot11 PE=4 SV=1	SC	1.70394	1.17972	-1.03969	-1.26011	NaN	1.40589	NaN	0	0.768874168395996	0	0.238449732462566	0	-0.0561583836873361	0.0424543	-0.333553632100422	0.265031	NaN	0	0.49147891998291	0	23.4985	23.4985	66.6667	2	NaN	NaN	0	0	NaN	NaN	33.3333	1	23.832	23.7774	100	3	NaN	NaN	33.3333	1	23.7758	23.7758	66.6667	2
D3ZUX7	D3ZUX7		Acsf3	D3ZUX7_RAT Acyl-CoA synthetase family member 3 OS=Rattus norvegicus OX=10116 GN=Acsf3 PE=1 SV=1	1.0806	1.46335	1.04402	1.00735	-2.65464	-2.56479	-1.82743	0.111832300821941	0.477661	0.549271265665691	1.8094	0.062156041463215	0.346002	0.0105717976888009	0.039831	-1.40851720174154	3.86072	-1.35884094238281	4.17798	-0.869817733764648	2.58609	25.2461	25.3082	100	3	25.358	25.4313	100	3	25.7954	25.8924	100	3	26.6546	26.6932	100	3	26.7168	26.7364	100	3	26.6652	26.7179	100	3
A0A8I6GJ11	A0A8I6GJ11		Acss2	A0A8I6GJ11_RAT Propionate--CoA ligase OS=Rattus norvegicus OX=10116 GN=Acss2 PE=1 SV=1	NaN	-1.02594	-1.26505	WC	-1.11611	WP	NaN	NaN	0	-0.0369491577148438	0	-0.339195251464844	1.39937	NaN	0	-0.158480644226074	0	NaN	0	NaN	0	NaN	NaN	33.3333	1	NaN	NaN	0	0	NaN	NaN	33.3333	1	23.304	23.304	66.6667	2	22.9648	22.9648	66.6667	2	NaN	NaN	0	0
A0A8I5Y1E6	A0A8I5Y1E6		Adck2, Ndufb2	A0A8I5Y1E6_RAT NADH dehydrogenase [ubiquinone] 1 beta subcomplex subunit 2, mitochondrial OS=Rattus norvegicus OX=10116 GN=Adck2 PE=1 SV=1	3.25308	5.41243	-2.21025	-2.37307	-3.06291	2.34748	4.19343	1.70180447896322	2.86625	2.43627611796061	2.6222	-1.14420890808105	1.05806	-1.24675687154134	1.2426	-1.61490186055502	1.57847	1.23111152648926	1.88692	2.06813112894694	2.3984	23.2889	23.2074	100	3	24.9907	24.9086	100	3	25.7252	25.7252	66.6667	2	24.9038	24.5402	100	3	23.7596	23.8526	100	3	23.657	23.5023	100	3
A0A8I5ZQQ9	A0A8I5ZQQ9		Ak2	A0A8I5ZQQ9_RAT Adenylate kinase 2, mitochondrial OS=Rattus norvegicus OX=10116 GN=RGD1562178 PE=3 SV=1	SC	SC	1.1131	-1.15783	-1.56223	WP	WT	NaN	0	NaN	0	0.154577255249023	0.257419	-0.211421330769856	0.564357	-0.643608411153156	1.4894	NaN	0	NaN	0	24.7245	24.7245	66.6667	2	NaN	NaN	0	0	NaN	NaN	0	0	25.3681	25.4274	100	3	25.5227	25.6442	100	3	25.1567	25.2522	100	3
Q5XIC8	Q5XIC8	Alpha-ketoglutarate-dependent dioxygenase alkB homolog 3	Alkbh3	ALKB3_RAT Alpha-ketoglutarate-dependent dioxygenase alkB homolog 3 OS=Rattus norvegicus OX=10116 GN=Alkbh3 PE=2 SV=1	SC	SC	1.34599	1.29986	1.84354	WP	WT	NaN	0	NaN	0	0.428668022155762	0.83966	0.378359794616699	0.462103	0.882482528686523	1.24275	NaN	0	NaN	0	23.0638	23.0638	66.6667	2	NaN	NaN	0	0	NaN	NaN	0	0	22.1813	22.1813	66.6667	2	22.61	22.61	66.6667	2	22.5597	22.5597	66.6667	2
P43138	P43138	DNA-(apurinic or apyrimidinic site) lyase;DNA-(apurinic or apyrimidinic site) lyase, mitochondrial	Apex1	APEX1_RAT DNA-(apurinic or apyrimidinic site) endonuclease OS=Rattus norvegicus OX=10116 GN=Apex1 PE=1 SV=2	NaN	NaN	WP	WT	NaN	WP	WT	NaN	NaN	NaN	NaN	NaN	0	NaN	0	NaN	NaN	NaN	0	NaN	0	NaN	NaN	0	0	NaN	NaN	0	0	NaN	NaN	0	0	NaN	NaN	0	0	22.0451	22.0451	66.6667	2	22.3769	22.3769	66.6667	2
P15999	P15999	ATP synthase subunit alpha, mitochondrial	Atp5a1	ATPA_RAT ATP synthase subunit alpha, mitochondrial OS=Rattus norvegicus OX=10116 GN=Atp5f1a PE=1 SV=2	-1.10034	-1.11825	-1.0285	1.05712	-1.07234	-1.14724	-1.26763	-0.137949625651039	2.87546	-0.161242167154946	0.399262	-0.0405451456705705	0.117145	0.0801353454589844	0.247168	-0.100760142008461	0.328258	-0.19816462198893	3.7947	-0.342137654622391	0.927731	32.7857	32.7828	100	3	32.6477	32.6486	100	3	32.6244	32.6996	100	3	32.8864	32.7802	100	3	32.8459	32.8482	100	3	32.9666	32.9472	100	3
P35434	P35434	ATP synthase subunit delta, mitochondrial	Atp5d	ATPD_RAT ATP synthase subunit delta, mitochondrial OS=Rattus norvegicus OX=10116 GN=Atp5f1d PE=1 SV=2	2.71741	1.73252	-1.35833	-2.14461	-3.42783	1.07682	1.08395	1.44223340352377	1.32531	0.792872746785484	0.716812	-0.441837310791016	1.43027	-1.10071627298991	3.23986	-1.7772954305013	3.1876	0.106775283813477	0.0756646	0.11629358927409	0.085233	26.5339	26.4338	100	3	27.9761	28.3484	100	3	27.3268	27.0811	100	3	28.3112	28.2918	100	3	27.8693	27.755	100	3	27.2105	27.2276	100	3
Q5I0I4	Q5I0I4	ATP synthase subunit s-like protein	Atp5sl	DMAC2_RAT Distal membrane-arm assembly complex protein 2 OS=Rattus norvegicus OX=10116 GN=Dmac2 PE=2 SV=1	1.0317	SC	1.12703	-1.00438	1.36577	1.25025	WT	0.0450267791748047	0	NaN	0	0.172526041666668	0.204383	-0.00629997253417969	0.00667833	0.449717203776043	0.584092	0.32221794128418	0	NaN	0	22.7856	22.7856	66.6667	2	NaN	NaN	33.3333	1	NaN	NaN	0	0	22.3359	22.1761	100	3	22.5085	22.4354	100	3	22.3296	22.479	100	3
D3ZY50	D3ZY50		Atpaf1	D3ZY50_RAT ATP synthase mitochondrial F1 complex assembly factor 1 OS=Rattus norvegicus OX=10116 GN=Atpaf1 PE=1 SV=1	SC	SC	WP	WT	SC	WP	WT	NaN	0	NaN	0	NaN	0	NaN	0	NaN	0	NaN	0	NaN	0	22.0305	22.0305	66.6667	2	NaN	NaN	0	0	NaN	NaN	0	0	NaN	NaN	0	0	22.0373	22.0373	66.6667	2	22.2707	22.3845	100	3
Q03344	Q03344;A0A8I6AC26;A0A8I5Y0D9	ATPase inhibitor, mitochondrial	Atpif1	ATIF1_RAT ATPase inhibitor, mitochondrial OS=Rattus norvegicus OX=10116 GN=Atp5if1 PE=3 SV=2	-1.26695	1.26168	2.46752	2.30954	1.1117	-2.81211	-1.6466	-0.34135627746582	0.385711	0.335349400838219	0.327303	1.30306116739909	1.00078	1.20760409037272	0.954439	0.152765274047852	0.0930068	-1.49165217081706	1.65631	-0.719489415486652	0.770827	23.996	24.0875	100	3	23.6546	23.9758	100	3	24.3313	24.188	100	3	23.8432	23.82	100	3	25.1462	25.0113	100	3	25.0508	25.0527	100	3
P29147	P29147	D-beta-hydroxybutyrate dehydrogenase, mitochondrial	Bdh1	BDH_RAT D-beta-hydroxybutyrate dehydrogenase, mitochondrial OS=Rattus norvegicus OX=10116 GN=Bdh1 PE=1 SV=2	1.1162	1.38807	-1.2766	-1.57493	-1.0776	1.32234	2.02869	0.158599853515625	1.21556	0.473076502482098	2.60542	-0.352304458618164	1.20974	-0.65528996785482	1.78476	-0.107815424601238	0.319851	0.403088887532551	2.63945	1.02055104573568	3.07031	27.1512	27.1284	100	3	27.3098	27.3503	100	3	27.6243	27.5666	100	3	27.259	27.1272	100	3	26.9067	26.915	100	3	26.6037	26.658	100	3
D3ZT98	D3ZT98		Bola3	D3ZT98_RAT BolA family member 3 OS=Rattus norvegicus OX=10116 GN=Bola3 PE=1 SV=1	NaN	NaN	1.00097	-1.14885	WC	WP	WT	NaN	NaN	NaN	NaN	0.00139999389648438	0.00763777	-0.200193405151367	0.82532	NaN	0	NaN	0	NaN	0	NaN	NaN	0	0	NaN	NaN	0	0	NaN	NaN	0	0	23.8632	23.8489	100	3	23.8646	23.8949	100	3	23.663	23.5943	100	3
Q08415	Q08415	Kynurenine--oxoglutarate transaminase 1, mitochondrial	Ccbl1	KAT1_RAT Kynurenine--oxoglutarate transaminase 1 OS=Rattus norvegicus OX=10116 GN=Kyat1 PE=1 SV=2	1.6839	-1.04579	1.16521	-1.18232	-2.93084	-2.02807	-2.59241	0.751803398132324	0.464309	-0.0645933151245117	0	0.220592498779297	0.604836	-0.241615295410156	0.723535	-1.55131562550863	2.32114	-1.0201047261556	0.949984	-1.37429364522298	0	23.6495	23.6495	66.6667	2	24.4013	24.4013	66.6667	2	NaN	NaN	33.3333	1	25.2008	25.2806	100	3	25.4214	25.3929	100	3	24.9592	24.9332	100	3
P40241	P40241	CD9 antigen	Cd9	CD9_RAT CD9 antigen OS=Rattus norvegicus OX=10116 GN=Cd9 PE=1 SV=2	1.52148	1.71576	-1.12858	-1.22388	-2.70692	-1.57644	-1.28909	0.605474472045898	0.845856	0.778843561808269	0.732231	-0.174510955810547	0.386157	-0.291460037231445	0.83699	-1.43665186564128	1.93797	-0.656666437784832	1.50199	-0.366348266601563	0.567569	23.1386	23.218	100	3	23.744	23.6937	100	3	23.9174	23.9174	66.6667	2	24.5752	24.6062	100	3	24.4007	24.405	100	3	24.2837	24.2805	100	3
Q07969	Q07969	Platelet glycoprotein 4	Cd36	CD36_RAT Platelet glycoprotein 4 OS=Rattus norvegicus OX=10116 GN=Cd36 PE=1 SV=3	1.03177	1.22322	-1.03649	1.09382	-4.64452	-4.34302	-4.15319	0.0451278686523438	0.196977	0.290689468383789	1.42295	-0.0517024993896484	0.585096	0.12938117980957	0.85199	-2.21552848815918	6.41213	-2.11869812011719	4.7183	-2.05422019958496	4.26871	26.6794	26.6947	100	3	26.7246	26.6715	100	3	26.9701	27.0607	100	3	28.895	28.9248	100	3	28.8433	28.8446	100	3	29.0244	29.0286	100	3
A0A8I6B5X8	A0A8I6B5X8		Cmc1	A0A8I6B5X8_RAT COX assembly mitochondrial protein OS=Rattus norvegicus OX=10116 GN=Cmc1 PE=1 SV=1	-1.16622	-1.16708	1.33221	1.37777	2.57783	1.65921	1.60315	-0.221837361653645	0.572274	-0.222909291585285	0	0.413823763529461	0.737618	0.462339401245117	1.15725	1.36615562438965	2.59696	0.730494499206543	1.4707	0.680906931559246	0	24.9423	24.9795	100	3	24.7205	24.8129	100	3	NaN	NaN	33.3333	1	23.5762	23.7288	100	3	23.99	23.99	66.6667	2	24.0385	24.0406	100	3
D4AC65	D4AC65		Coa7	D4AC65_RAT Cytochrome c oxidase assembly factor 7 OS=Rattus norvegicus OX=10116 GN=Coa7 PE=1 SV=1	1.3088	SC	1.30633	1.38814	1.29026	1.29271	NaN	0.388248443603516	0	NaN	0	0.385514259338379	0	0.473156929016113	0	0.367667198181152	0.44799	0.370401382446289	0	NaN	0	23.052	22.9882	100	3	NaN	NaN	33.3333	1	NaN	NaN	0	0	22.6843	22.6843	66.6667	2	NaN	NaN	33.3333	1	NaN	NaN	33.3333	1
Q68FT1	Q68FT1	Ubiquinone biosynthesis protein COQ9, mitochondrial	Coq9	COQ9_RAT Ubiquinone biosynthesis protein COQ9, mitochondrial OS=Rattus norvegicus OX=10116 GN=Coq9 PE=1 SV=2	1.95221	1.87487	-1.72008	-1.7451	-2.63526	1.27424	1.24157	0.965106964111328	2.0533	0.906791687011719	0.991832	-0.782473246256512	0.927134	-0.803312301635742	0.927696	-1.39794286092122	1.58439	0.349637349446617	0.906746	0.312161127726238	0.29544	25.112	25.08	100	3	26.0771	26.1149	100	3	26.0188	25.7595	100	3	26.5099	26.2167	100	3	25.7275	25.6774	100	3	25.7066	25.7848	100	3
P11240;A0A8I6A0L0	P11240;A0A8I6A0L0	Cytochrome c oxidase subunit 5A, mitochondrial	Cox5a	COX5A_RAT Cytochrome c oxidase subunit 5A, mitochondrial OS=Rattus norvegicus OX=10116 GN=Cox5a PE=1 SV=1;A0A8I6A0L0_RAT Cytochrome c oxidase subunit 5A, mitochondrial OS=Rattus norvegicus OX=10116 GN=LOC100361008 PE=1 SV=1	3.53451	3.98889	-2.08192	-2.23054	-3.13226	2.34928	2.84055	1.82151031494141	3.34598	1.99598630269368	2.31951	-1.05791536966959	2.32102	-1.15739059448242	2.43989	-1.64720598856608	2.83167	1.23221969604492	3.03719	1.50617090861003	1.94464	25.9553	26.0728	100	3	27.7768	27.8795	100	3	27.9512	27.6987	100	3	27.6025	27.5022	100	3	26.5445	26.5015	100	3	26.4451	26.4706	100	3
P12075	P12075	Cytochrome c oxidase subunit 5B, mitochondrial	Cox5b	COX5B_RAT Cytochrome c oxidase subunit 5B, mitochondrial OS=Rattus norvegicus OX=10116 GN=Cox5b PE=1 SV=2	2.12207	2.19914	-2.3722	-2.5009	-3.29753	1.52659	1.66786	1.08547083536784	2.8912	1.13693745930989	1.83996	-1.24622408548991	0.823631	-1.32245000203451	0.88239	-1.72138595581055	1.15926	0.610308965047199	1.83271	0.738001505533855	1.26069	26.1857	26.1437	100	3	27.2712	27.2588	100	3	27.3226	27.1438	100	3	27.9071	27.2498	100	3	26.6608	26.7289	100	3	26.5846	26.6154	100	3
P10817	P10817	Cytochrome c oxidase subunit 6A2, mitochondrial	Cox6a2	CX6A2_RAT Cytochrome c oxidase subunit 6A2, mitochondrial (Fragment) OS=Rattus norvegicus OX=10116 GN=Cox6a2 PE=1 SV=3	-1.70223	-1.67704	-1.15077	-1.38534	-1.53223	-2.26649	-1.85486	-0.767424265543621	0.592372	-0.745913187662762	0.70455	-0.202601750691731	0.190456	-0.470240275065105	0.427949	-0.615634282430012	0.744803	-1.1804567972819	0.922822	-0.891307195027668	0.733699	27.1234	27.0994	100	3	26.3559	26.4282	100	3	26.3774	26.1976	100	3	27.739	27.5253	100	3	27.5364	27.4772	100	3	27.2688	27.2079	100	3
P04166	P04166	Cytochrome b5 type B	Cyb5b	CYB5B_RAT Cytochrome b5 type B OS=Rattus norvegicus OX=10116 GN=Cyb5b PE=1 SV=2	NaN	-1.90296	1.04704	WC	1.00392	WP	NaN	NaN	0	-0.928247451782227	0	0.0663118362426758	0.0595011	NaN	0	0.00564765930175781	0	NaN	0	NaN	0	NaN	NaN	33.3333	1	NaN	NaN	0	0	NaN	NaN	33.3333	1	25.3355	25.3355	66.6667	2	25.4018	25.4018	66.6667	2	NaN	NaN	0	0
Q6AY55	Q6AY55	Dephospho-CoA kinase domain-containing protein	Dcakd	DCAKD_RAT Dephospho-CoA kinase domain-containing protein OS=Rattus norvegicus OX=10116 GN=Dcakd PE=2 SV=1	SP	NaN	1.04752	-1.24051	NaN	-2.59619	NaN	NaN	0	NaN	NaN	0.0669775009155273	0	-0.310930252075195	0	NaN	0	-1.3763952255249	1.2751	NaN	0	NaN	NaN	0	0	20.6766	20.6817	100	3	NaN	NaN	0	0	NaN	NaN	33.3333	1	22.053	22.053	66.6667	2	NaN	NaN	33.3333	1
Q64591	Q64591	2,4-dienoyl-CoA reductase, mitochondrial	Decr1	DECR_RAT 2,4-dienoyl-CoA reductase [(3E)-enoyl-CoA-producing], mitochondrial OS=Rattus norvegicus OX=10116 GN=Decr1 PE=1 SV=2	-1.03834	1.65068	1.09172	1.18737	-1.92869	-2.18632	-1.38735	-0.0542742411295585	0.250551	0.723060607910156	2.49631	0.126608530680336	1.13613	0.247767766316731	2.09069	-0.947622934977215	3.23577	-1.12850570678711	5.44963	-0.472330093383789	2.3749	27.8217	27.8315	100	3	27.7675	27.7855	100	3	28.5448	28.6068	100	3	28.7694	28.7976	100	3	28.896	28.9083	100	3	29.0171	29.0233	100	3
Q63707	Q63707	Dihydroorotate dehydrogenase (quinone), mitochondrial	Dhodh	PYRD_RAT Dihydroorotate dehydrogenase (quinone), mitochondrial OS=Rattus norvegicus OX=10116 GN=Dhodh PE=1 SV=1	-1.21211	SC	-1.75526	-1.8565	-1.0734	1.34908	WT	-0.277522087097168	0	NaN	0	-0.811681747436523	0	-0.892587661743164	0	-0.102187156677246	0	0.431972503662109	0	NaN	0	23.1182	23.1182	66.6667	2	NaN	NaN	33.3333	1	NaN	NaN	0	0	NaN	NaN	33.3333	1	NaN	NaN	33.3333	1	22.3278	22.3278	66.6667	2
D3ZIL6	D3ZIL6		Echdc2	D3ZIL6_RAT Enoyl CoA hydratase domain-containing 2 OS=Rattus norvegicus OX=10116 GN=Echdc2 PE=1 SV=1	1.04533	1.40641	1.07408	1.28987	1.92982	1.87816	2.10419	0.0639527638753243	0.272216	0.492020924886067	2.00877	0.103106180826824	0.597021	0.367222468058269	3.14689	0.948469797770183	4.21621	0.909316380818684	2.94329	1.07326825459798	3.37623	27.0588	27.0933	100	3	27.1227	27.1031	100	3	27.5508	27.4534	100	3	26.1103	26.121	100	3	26.2134	26.2265	100	3	26.4775	26.4816	100	3
Q3V5X8	Q3V5X8		Endog	Q3V5X8_RAT Endonuclease OS=Rattus norvegicus OX=10116 GN=Endog PE=1 SV=1	NaN	NaN	-1.04403	-1.05325	WC	WP	WT	NaN	NaN	NaN	NaN	-0.0621693929036446	0.246693	-0.0748494466145821	0.205569	NaN	0	NaN	0	NaN	0	NaN	NaN	0	0	NaN	NaN	0	0	NaN	NaN	0	0	26.0211	25.9581	100	3	25.9589	25.9607	100	3	25.9462	26.0449	100	3
P07323	P07323	Gamma-enolase	Eno2	ENOG_RAT Gamma-enolase OS=Rattus norvegicus OX=10116 GN=Eno2 PE=1 SV=2	NaN	NaN	1.09514	-1.15865	-1.67492	WP	WT	NaN	0	NaN	0	0.131120045979817	0.204043	-0.212447166442871	0.123264	-0.74409294128418	0	NaN	0	NaN	0	NaN	NaN	33.3333	1	NaN	NaN	0	0	NaN	NaN	0	0	25.679	25.679	66.6667	2	25.8101	25.6422	100	3	25.4665	25.4665	66.6667	2
Q6AYD4	Q6AYD4	Endothelial cell-selective adhesion molecule	Esam	ESAM_RAT Endothelial cell-selective adhesion molecule OS=Rattus norvegicus OX=10116 GN=Esam PE=1 SV=1	NaN	NaN	1.2533	1.21516	WC	-1.57472	1.156	NaN	0	NaN	0	0.325735092163086	0.298133	0.281148274739582	0	NaN	0	-0.655092875162762	0	0.209142684936523	0	NaN	NaN	0	0	NaN	NaN	33.3333	1	NaN	NaN	33.3333	1	22.8988	22.7855	100	3	23.2245	23.2251	100	3	NaN	NaN	33.3333	1
Q6AYQ3	Q6AYQ3	Phenylalanine--tRNA ligase, mitochondrial	Fars2	SYFM_RAT Phenylalanine--tRNA ligase, mitochondrial OS=Rattus norvegicus OX=10116 GN=Fars2 PE=2 SV=1	NaN	NaN	1.11768	1.05706	WC	WP	WT	NaN	NaN	NaN	NaN	0.160501480102539	0.21367	0.0800625483194999	0.192276	NaN	0	NaN	0	NaN	0	NaN	NaN	0	0	NaN	NaN	0	0	NaN	NaN	0	0	23.1145	23.1234	100	3	23.275	23.0529	100	3	23.1945	23.1945	66.6667	2
P24483	P24483	Adrenodoxin, mitochondrial	Fdx1	ADX_RAT Adrenodoxin, mitochondrial OS=Rattus norvegicus OX=10116 GN=Fdx1 PE=2 SV=1	1.6334	2.01884	-1.41276	-1.05323	-1.13057	2.04109	1.88072	0.707880020141602	1.07475	1.01352628072103	1.31853	-0.498518625895183	0.525234	-0.0748151143391915	0.0621372	-0.177055358886719	0.155662	1.02934328715007	1.58463	0.9112860361735	1.21979	22.8783	22.9504	100	3	23.5862	23.4593	100	3	23.8918	23.6492	100	3	23.0553	23.2053	100	3	22.5568	22.6808	100	3	22.9805	23.1183	100	3
D3ZEH2	D3ZEH2		Foxred1	D3ZEH2_RAT FAD-dependent oxidoreductase domain-containing 1 OS=Rattus norvegicus OX=10116 GN=Foxred1 PE=1 SV=1	-1.58584	SC	-1.26234	-1.09655	-1.00557	-1.26327	WT	-0.665248870849609	0	NaN	0	-0.336105982462566	0.456728	-0.132970174153645	0.138001	-0.00802040100097656	0.00375648	-0.33716328938802	0	NaN	0	23.4782	23.4782	66.6667	2	NaN	NaN	33.3333	1	NaN	NaN	0	0	23.4862	23.4862	66.6667	2	23.1501	23.1898	100	3	23.3532	23.2353	100	3
P02793;Q7TP54;A0A8I6GIG4;M0R6L9;M0R5T8;A0A8L2QVZ0;A0A8I5ZY31;A0A8I5ZUC1;F1M5T1;M0R597;M0RCS3	P02793;Q7TP54;A0A8I6GIG4;M0R6L9;M0R5T8;A0A8L2QVZ0;A0A8I5ZY31;A0A8I5ZUC1;F1M5T1;M0R597;M0RCS3;D4ADM5	Ferritin light chain 1;Protein FAM65B;Ferritin	Ftl1;Fam65b;RGD1560687;RGD1566189;LOC100359668;LOC100362384;Ftl1l1	FRIL1_RAT Ferritin light chain 1 OS=Rattus norvegicus OX=10116 GN=Ftl1 PE=1 SV=3;RIPR2_RAT Rho family-interacting cell polarization regulator 2 OS=Rattus norvegicus OX=10116 GN=Ripor2 PE=1 SV=1;A0A8I6GIG4_RAT Ferritin OS=Rattus norvegicus OX=10116 GN=LOC10	2.5999	4.68373	-1.94427	-1.307	-4.82372	1.04793	1.26907	1.37845547993978	1.07156	2.22765668233236	1.73437	-0.959231058756512	2.31704	-0.386259714762371	0.560587	-2.27014541625977	2.60932	0.0675411224365234	0.0578414	0.343770980834961	0.240342	22.6395	22.6361	100	3	24.018	24.018	66.6667	2	24.8672	24.9807	100	3	24.9096	24.9048	100	3	23.9504	23.8991	100	3	24.5234	24.314	100	3
Q5I0P2;A0A0G2JZ02	Q5I0P2;A0A0G2JZ02;A0A8I6GH26;A0A0G2JYW6	Glycine cleavage system H protein, mitochondrial	Gcsh	GCSH_RAT Glycine cleavage system H protein, mitochondrial OS=Rattus norvegicus OX=10116 GN=Gcsh PE=2 SV=1;A0A0G2JZ02_RAT Glycine cleavage system H protein OS=Rattus norvegicus OX=10116 GN=RGD1563099 PE=1 SV=1	3.9508	2.33534	-1.2949	-1.50053	-2.47056	2.07073	1.4184	1.98214340209961	2.81854	1.22363535563151	1.35255	-0.372835795084637	0.234976	-0.585468928019207	0.382991	-1.30483881632487	0.940299	1.05014038085938	2.3361	0.504265467325848	0.538149	24.5144	24.6515	100	3	26.4965	26.4377	100	3	25.738	25.45	100	3	25.8192	26.2748	100	3	25.4464	25.4353	100	3	25.2337	25.3515	100	3
Q5BJP6	Q5BJP6	Ribosome-releasing factor 2, mitochondrial	Gfm2	RRF2M_RAT Ribosome-releasing factor 2, mitochondrial OS=Rattus norvegicus OX=10116 GN=Gfm2 PE=2 SV=2	-1.4531	-1.01189	-1.11131	-1.29078	2.24199	1.71464	2.85992	-0.53913688659668	0.321882	-0.0170516967773438	0	-0.152264595031738	0.368487	-0.368244171142578	0.311905	1.16478157043457	1.30497	0.777909278869629	0.518677	1.5159740447998	0	23.9178	23.7077	100	3	23.3787	23.3787	66.6667	2	NaN	NaN	33.3333	1	22.753	22.6641	100	3	22.6008	22.6008	66.6667	2	22.3848	22.3848	66.6667	2
P08050	P08050	Gap junction alpha-1 protein	Gja1	CXA1_RAT Gap junction alpha-1 protein OS=Rattus norvegicus OX=10116 GN=Gja1 PE=1 SV=2	-4.81918	-1.70551	-1.62626	-1.11	-2.20036	-6.52045	-3.38084	-2.26878865559896	0.672185	-0.770200093587238	0	-0.701555252075195	2.14847	-0.150555928548176	0.741714	-1.13773727416992	1.79087	-2.70497067769368	0.826293	-1.75738143920898	0	24.6274	24.7738	100	3	22.3586	22.3586	66.6667	2	NaN	NaN	33.3333	1	25.7651	25.7404	100	3	25.0636	25.1634	100	3	25.6146	25.6632	100	3
Q63060	Q63060;D3Z8F7;A0A8I6AQ25	Glycerol kinase	Gk	GLPK_RAT Glycerol kinase OS=Rattus norvegicus OX=10116 GN=Gk PE=2 SV=1	-1.09245	SC	1.08492	1.05972	1.56104	1.31709	WT	-0.127562522888184	0.268235	NaN	0	0.117592493693035	0.194185	0.0836865107218436	0.122098	0.642504374186199	1.27718	0.39734935760498	0.957276	NaN	0	23.1228	23.1423	100	3	22.9952	22.9952	66.6667	2	NaN	NaN	0	0	22.4803	22.4387	100	3	22.5979	22.598	100	3	22.564	22.564	66.6667	2
P13264	P13264	Glutaminase kidney isoform, mitochondrial;Glutaminase kidney isoform 68 kDa chain;Glutaminase kidney isoform 65 kDa chain	Gls	GLSK_RAT Glutaminase kidney isoform, mitochondrial OS=Rattus norvegicus OX=10116 GN=Gls PE=1 SV=2	-1.121	NaN	1.43676	1.70872	1.56453	-1.02945	WT	-0.164792060852051	0	NaN	0	0.522815386454266	1.42058	0.772915840148926	1.32348	0.645733833312988	0	-0.041873613993328	0.131705	NaN	0	NaN	NaN	33.3333	1	23.0974	23.0974	66.6667	2	NaN	NaN	0	0	22.6164	22.6164	66.6667	2	23.1392	23.1351	100	3	23.3893	23.3893	66.6667	2
P57113	P57113	Maleylacetoacetate isomerase	Gstz1	MAAI_RAT Maleylacetoacetate isomerase OS=Rattus norvegicus OX=10116 GN=Gstz1 PE=1 SV=2	1.01228	1.82049	1.04152	1.29761	-2.59589	-2.67087	-1.8503	0.017609914143879	0.106117	0.864329020182293	2.06636	0.0586878458658866	0.255361	0.375857035319012	1.95326	-1.37622960408529	3.98794	-1.41730753580729	4.63537	-0.887757619222004	2.12785	25.3416	25.3609	100	3	25.3592	25.3628	100	3	26.2059	26.1195	100	3	26.7178	26.6955	100	3	26.7765	26.7461	100	3	27.0936	27.1076	100	3
O35952	O35952	Hydroxyacylglutathione hydrolase, mitochondrial	Hagh	GLO2_RAT Hydroxyacylglutathione hydrolase, mitochondrial OS=Rattus norvegicus OX=10116 GN=Hagh PE=1 SV=2	-1.00156	1.03534	1.13611	-1.55336	1.37737	1.21047	2.21517	-0.00224367777506629	0.00294522	0.0501066843668632	0.0942325	0.184099197387695	0.432908	-0.635394414265953	1.68825	0.461915334065754	1.10283	0.275572458902992	0.508373	1.14741643269857	2.67106	25.3033	25.2371	100	3	25.3011	25.3577	100	3	25.3534	25.3104	100	3	24.8414	24.9071	100	3	25.0255	24.9262	100	3	24.206	24.2074	100	3
P97519	P97519;D4A5C3	Hydroxymethylglutaryl-CoA lyase, mitochondrial	Hmgcl	HMGCL_RAT Hydroxymethylglutaryl-CoA lyase, mitochondrial OS=Rattus norvegicus OX=10116 GN=Hmgcl PE=2 SV=1	1.02589	1.25447	-1.08668	-1.1217	1.43242	1.59689	2.01561	0.0368804931640625	0.160621	0.327073415120445	1.68218	-0.119925181070965	1.5368	-0.165684382120769	2.34826	0.518458684285481	3.92793	0.675264358520508	2.83378	1.0112164815267	3.52133	27.1764	27.1503	100	3	27.2133	27.1758	100	3	27.5035	27.4278	100	3	26.658	26.6395	100	3	26.5381	26.5254	100	3	26.4923	26.4792	100	3
A0A8I6A2K9	A0A8I6A2K9		Hscb	A0A8I6A2K9_RAT HscB mitochondrial iron-sulfur cluster co-chaperone OS=Rattus norvegicus OX=10116 GN=Hscb PE=1 SV=1	NaN	NaN	NaN	1.33039	NaN	NaN	WT	NaN	NaN	NaN	NaN	NaN	0	0.411845525105793	0	NaN	0	NaN	NaN	NaN	0	NaN	NaN	0	0	NaN	NaN	0	0	NaN	NaN	0	0	NaN	NaN	33.3333	1	NaN	NaN	0	0	21.9707	22.0101	100	3
Q5U3Z3	Q5U3Z3	Isochorismatase domain-containing protein 2, mitochondrial	Isoc2	ISOC2_RAT Isochorismatase domain-containing protein 2 OS=Rattus norvegicus OX=10116 GN=Isoc2 PE=2 SV=1	1.18322	1.54607	1.13439	1.03931	-2.04699	-1.96253	-1.37605	0.24271297454834	0.274405	0.628607749938965	1.04694	0.181918462117512	0.504478	0.0556310017903634	0.127713	-1.03350639343262	1.93924	-0.972711881001789	1.46668	-0.460529645284016	1.44635	24.589	24.4915	100	3	24.8317	24.8317	66.6667	2	25.2176	25.2176	66.6667	2	25.6225	25.6995	100	3	25.8044	25.8359	100	3	25.6781	25.7544	100	3
D3ZFJ6	D3ZFJ6		Lactb	D3ZFJ6_RAT Lactamase, beta OS=Rattus norvegicus OX=10116 GN=Lactb PE=1 SV=1	SC	SC	1.39482	1.50343	1.65442	WP	WT	NaN	0	NaN	0	0.480077107747395	1.0586	0.5882568359375	1.23792	0.726329803466797	1.24238	NaN	0	NaN	0	22.4077	22.4077	66.6667	2	NaN	NaN	0	0	NaN	NaN	0	0	21.6813	21.5591	100	3	22.1614	22.0904	100	3	22.2696	22.3257	100	3
D3ZF13	D3ZF13	Acyl carrier protein	LOC683884	D3ZF13_RAT Acyl carrier protein OS=Rattus norvegicus OX=10116 GN=Ndufab1 PE=1 SV=1	5.38481	4.696	-1.32141	-1.75729	-2.7622	2.57604	2.98755	2.42889531453451	2.51555	2.2314313252767	1.77758	-0.402076721191406	0.288284	-0.813349405924477	0.623415	-1.46581840515137	1.06222	1.36515363057455	2.60449	1.5789623260498	1.48829	26.0907	26.241	100	3	28.5196	28.7047	100	3	28.3222	27.8923	100	3	27.5565	27.8874	100	3	27.1545	27.1592	100	3	26.7432	26.7644	100	3
A0A8I5ZU81	A0A8I5ZU81;A0A8I6AJZ3;A0A8I5ZZJ3		LOC689130	A0A8I5ZU81_RAT Ferritin OS=Rattus norvegicus OX=10116 GN=LOC689130 PE=3 SV=1	2.38911	3.38962	-2.22213	-1.98927	-6.29186	-1.18515	1.07168	1.25647036234538	2.47543	1.76112238566081	1.94295	-1.15194193522136	1.01786	-0.992236455281578	0.844586	-2.65348688761393	2.0576	-0.245074590047199	0.941351	0.0998719533284529	0.0927322	24.0845	23.9417	100	3	25.3409	25.4251	100	3	25.8456	25.9601	100	3	26.738	26.4098	100	3	25.586	25.5838	100	3	25.7457	25.7058	100	3
Q9EPF2	Q9EPF2	Cell surface glycoprotein MUC18	Mcam	MUC18_RAT Cell surface glycoprotein MUC18 OS=Rattus norvegicus OX=10116 GN=Mcam PE=1 SV=2	NaN	NaN	-1.69385	-1.40519	WC	WP	WT	NaN	NaN	NaN	NaN	-0.76030445098877	0.464471	-0.490764617919922	0.274939	NaN	0	NaN	0	NaN	0	NaN	NaN	0	0	NaN	NaN	0	0	NaN	NaN	0	0	23.586	23.586	66.6667	2	22.8257	22.8257	66.6667	2	23.0953	23.0953	66.6667	2
A0A8I5YC26	A0A8I5YC26		Mcee	A0A8I5YC26_RAT Methylmalonyl CoA epimerase OS=Rattus norvegicus OX=10116 GN=Mcee PE=1 SV=1	2.11244	2.25299	-2.095	-1.75066	-2.49054	1.77695	1.58368	1.07891082763672	1.77504	1.17184289296468	1.25408	-1.06695111592611	2.39651	-0.807895024617512	2.91145	-1.31645838419596	2.15009	0.829403559366863	1.85256	0.66327953338623	1.20069	24.6778	24.4484	100	3	25.7567	25.6737	100	3	25.8496	25.8496	66.6667	2	25.9942	26.0006	100	3	24.9273	25.0828	100	3	25.1863	25.1078	100	3
Q01992	Q01992	Mitochondrial intermediate peptidase	Mipep	MIPEP_RAT Mitochondrial intermediate peptidase OS=Rattus norvegicus OX=10116 GN=Mipep PE=1 SV=1	NaN	1.00597	1.22556	1.18533	1.11923	WP	-1.05278	NaN	0	0.0085906982421875	0	0.293437321980793	0.928704	0.245294570922852	0.419365	0.162502288818359	0	NaN	0	-0.0742015838623047	0.0351635	NaN	NaN	33.3333	1	NaN	NaN	0	0	23.0955	23.0955	66.6667	2	22.9245	22.8041	100	3	23.2179	23.2187	100	3	23.1697	23.0282	100	3
Q7M0E7	Q7M0E7	39S ribosomal protein L14, mitochondrial	Mrpl14	RM14_RAT 39S ribosomal protein L14, mitochondrial OS=Rattus norvegicus OX=10116 GN=Mrpl14 PE=1 SV=2	NaN	NaN	WP	NaN	NaN	WP	NaN	NaN	NaN	NaN	NaN	NaN	0	NaN	0	NaN	NaN	NaN	0	NaN	0	NaN	NaN	0	0	NaN	NaN	0	0	NaN	NaN	0	0	NaN	NaN	0	0	23.3911	23.3911	66.6667	2	NaN	NaN	33.3333	1
A0A8I6A254	A0A8I6A254		Mrpl15	A0A8I6A254_RAT 39S ribosomal protein L15, mitochondrial OS=Rattus norvegicus OX=10116 GN=Mrpl15 PE=1 SV=1	SC	SC	1.16016	1.31591	-1.1241	WP	WT	NaN	0	NaN	0	0.214319864908855	0.391271	0.396059036254883	0.451452	-0.168766339619953	0.114571	NaN	0	NaN	0	21.7535	21.7535	66.6667	2	NaN	NaN	0	0	NaN	NaN	0	0	21.9223	21.9128	100	3	22.1366	22.1366	66.6667	2	22.3184	22.573	100	3
Q5M818	Q5M818	39S ribosomal protein L16, mitochondrial	Mrpl16	RM16_RAT 39S ribosomal protein L16, mitochondrial OS=Rattus norvegicus OX=10116 GN=Mrpl16 PE=2 SV=1	NaN	NaN	-1.37984	1.30225	WC	WP	-2.47132	NaN	NaN	NaN	0	-0.464502970377605	0.640193	0.381003697713215	0	NaN	0	NaN	0	-1.30528450012207	0	NaN	NaN	0	0	NaN	NaN	0	0	NaN	NaN	33.3333	1	22.9811	23.1085	100	3	22.5166	22.5166	66.6667	2	NaN	NaN	33.3333	1
D3ZMR9	D3ZMR9		Mrpl21	D3ZMR9_RAT Mitochondrial ribosomal protein L21 OS=Rattus norvegicus OX=10116 GN=Mrpl21 PE=1 SV=1	-1.2196	SC	-1.35525	-1.25066	-1.09778	1.01224	WT	-0.286411285400391	0	NaN	0	-0.43855921427409	0.28368	-0.32268778483073	0.233325	-0.134592056274414	0.0850668	0.017555872599285	0	NaN	0	27.4093	27.4521	100	3	NaN	NaN	33.3333	1	NaN	NaN	0	0	27.5439	27.5439	66.6667	2	27.1054	26.9558	100	3	27.2212	27.2039	100	3
P0C2C0	P0C2C0	39S ribosomal protein L22, mitochondrial	Mrpl22	RM22_RAT 39S ribosomal protein L22, mitochondrial OS=Rattus norvegicus OX=10116 GN=Mrpl22 PE=1 SV=1	NaN	NaN	-1.08766	WC	WC	-1.53422	NaN	NaN	0	NaN	NaN	-0.121233622233074	0.132543	NaN	0	NaN	0	-0.617509841918945	0	NaN	NaN	NaN	NaN	0	0	NaN	NaN	33.3333	1	NaN	NaN	0	0	22.0446	21.9552	100	3	21.9234	21.9234	66.6667	2	NaN	NaN	0	0
Q66H47	Q66H47	39S ribosomal protein L24, mitochondrial	Mrpl24	RM24_RAT 39S ribosomal protein L24, mitochondrial OS=Rattus norvegicus OX=10116 GN=Mrpl24 PE=2 SV=1	NaN	NaN	-1.08252	WC	WC	NaN	NaN	NaN	NaN	NaN	NaN	-0.114387512207031	0	NaN	0	NaN	0	NaN	0	NaN	NaN	NaN	NaN	0	0	NaN	NaN	0	0	NaN	NaN	0	0	21.5813	21.5813	66.6667	2	NaN	NaN	33.3333	1	NaN	NaN	0	0
D3ZJY1	D3ZJY1		Mrpl28	D3ZJY1_RAT 39S ribosomal protein L28, mitochondrial OS=Rattus norvegicus OX=10116 GN=Mrpl28 PE=1 SV=1	-1.04001	1.12756	-1.21117	-1.32729	-2.73528	-2.34872	-1.82767	-0.0565945307413749	0.0394794	0.173199971516926	0	-0.276406923929851	0.208469	-0.408483505249023	0.206389	-1.45168908437093	1.578	-1.23187669118245	0.88838	-0.87000560760498	0	21.9171	21.704	100	3	21.8605	21.8605	66.6667	2	NaN	NaN	33.3333	1	23.3688	23.3688	66.6667	2	23.0923	23.2245	100	3	22.9603	22.9603	66.6667	2
Q6AXT0	Q6AXT0	39S ribosomal protein L37, mitochondrial	Mrpl37	RM37_RAT 39S ribosomal protein L37, mitochondrial OS=Rattus norvegicus OX=10116 GN=Mrpl37 PE=2 SV=1	NaN	NaN	-1.26915	1.11642	1.09305	WP	WT	NaN	0	NaN	0	-0.343865394592285	0	0.158877372741699	0	0.128358840942383	0	NaN	0	NaN	0	NaN	NaN	33.3333	1	NaN	NaN	0	0	NaN	NaN	0	0	NaN	NaN	33.3333	1	22.7562	22.7562	66.6667	2	23.2589	23.2589	66.6667	2
Q5PQN9	Q5PQN9	39S ribosomal protein L38, mitochondrial	Mrpl38	RM38_RAT 39S ribosomal protein L38, mitochondrial OS=Rattus norvegicus OX=10116 GN=Mrpl38 PE=2 SV=2	SC	-1.80424	-1.14223	1.18685	1.08701	WP	-1.96995	NaN	0	-0.851393699645996	0	-0.191850026448567	0.297253	0.247137705485027	0	0.120370546976726	0.160033	NaN	0	-0.978160858154297	0	23.8711	23.8711	66.6667	2	NaN	NaN	0	0	NaN	NaN	33.3333	1	23.7507	23.7985	100	3	23.5588	23.5588	66.6667	2	NaN	NaN	33.3333	1
D4A131	D4A131		Mrpl4	D4A131_RAT Mitochondrial ribosomal protein L4 OS=Rattus norvegicus OX=10116 GN=Mrpl4 PE=1 SV=1	SC	SC	1.15124	-1.16428	-1.29617	WP	WT	NaN	0	NaN	0	0.203193028767902	0.219429	-0.219443957010906	0.274971	-0.37425422668457	0.438068	NaN	0	NaN	0	22.9523	22.7342	100	3	NaN	NaN	0	0	NaN	NaN	0	0	23.3266	23.1839	100	3	23.5298	23.5298	66.6667	2	23.1071	23.1071	66.6667	2
Q5BJX1;D3ZH23	Q5BJX1;D3ZH23	39S ribosomal protein L41, mitochondrial	Mrpl41;RGD1560917	RM41_RAT 39S ribosomal protein L41, mitochondrial OS=Rattus norvegicus OX=10116 GN=Mrpl41 PE=1 SV=1;D3ZH23_RAT Similar to mitochondrial ribosomal protein L41 OS=Rattus norvegicus OX=10116 GN=RGD1560917 PE=3 SV=1	NaN	NaN	1.574	1.20298	-1.08142	WP	WT	NaN	0	NaN	0	0.654438972473145	0	0.266607920328777	0	-0.112930297851563	0	NaN	0	NaN	0	NaN	NaN	33.3333	1	NaN	NaN	0	0	NaN	NaN	0	0	NaN	NaN	33.3333	1	22.9355	22.9355	66.6667	2	22.5476	22.5277	100	3
D3ZXF8	D3ZXF8		Mrpl43	D3ZXF8_RAT Mitochondrial ribosomal protein L43 OS=Rattus norvegicus OX=10116 GN=Mrpl43 PE=1 SV=3	NaN	NaN	-1.06201	-1.03485	NaN	WP	NaN	NaN	NaN	NaN	NaN	-0.0867929458618164	0	-0.0494194030761719	0	NaN	0	NaN	0	NaN	0	NaN	NaN	0	0	NaN	NaN	0	0	NaN	NaN	0	0	NaN	NaN	33.3333	1	22.8341	22.8341	66.6667	2	NaN	NaN	33.3333	1
F7EW23	F7EW23		Mrpl47	F7EW23_RAT Mitochondrial ribosomal protein L47 OS=Rattus norvegicus OX=10116 GN=Mrpl47 PE=1 SV=1	SC	SC	1.0945	-1.06466	-1.0335	WP	WT	NaN	0	NaN	0	0.130271275838215	0.455511	-0.0903968811035156	0.302967	-0.0475413004557304	0.0669908	NaN	0	NaN	0	22.3425	22.5621	100	3	NaN	NaN	0	0	NaN	NaN	0	0	22.39	22.4092	100	3	22.5203	22.4585	100	3	22.2996	22.3763	100	3
A0A8I6AG94	A0A8I6AG94		Mrpl49	A0A8I6AG94_RAT 39S ribosomal protein L49, mitochondrial OS=Rattus norvegicus OX=10116 GN=Mrpl49 PE=1 SV=1	SC	SC	1.07858	1.11211	1.42233	WP	WT	NaN	0	NaN	0	0.109127044677734	0	0.153303146362305	0	0.508257865905762	0	NaN	0	NaN	0	23.8148	23.8148	66.6667	2	NaN	NaN	0	0	NaN	NaN	0	0	NaN	NaN	33.3333	1	23.4157	23.4157	66.6667	2	23.4599	23.4599	66.6667	2
D3Z9K2	D3Z9K2		Mrpl54	D3Z9K2_RAT Mitochondrial ribosomal protein L54 OS=Rattus norvegicus OX=10116 GN=Mrpl54 PE=3 SV=2	NaN	NaN	WC	WC	WC	NaN	NaN	NaN	0	NaN	NaN	NaN	0	NaN	0	NaN	0	NaN	0	NaN	NaN	NaN	NaN	0	0	NaN	NaN	33.3333	1	NaN	NaN	0	0	22.4006	22.4006	66.6667	2	NaN	NaN	0	0	NaN	NaN	0	0
A0A8I6GEF9	A0A8I6GEF9		Mrpl58	A0A8I6GEF9_RAT Mitochondrial ribosomal protein L58 OS=Rattus norvegicus OX=10116 GN=Mrpl58 PE=1 SV=1	-1.00348	SC	1.11192	1.22138	1.05791	-1.05471	NaN	-0.00500774383544922	0	NaN	0	0.153048833211262	0	0.288514455159504	0.384553	0.0812133153279611	0.117041	-0.07684326171875	0	NaN	0	22.6307	22.6307	66.6667	2	NaN	NaN	33.3333	1	NaN	NaN	0	0	22.5495	22.6562	100	3	NaN	NaN	33.3333	1	22.838	23.0026	100	3
B2RYT4	B2RYT4		Mrps14	B2RYT4_RAT Mitochondrial ribosomal protein S14 OS=Rattus norvegicus OX=10116 GN=Mrps14 PE=1 SV=1	1.88853	1.83088	NaN	WT	SC	2.47416	2.30931	0.917263984680176	0	0.872536659240723	0	NaN	0	NaN	0	NaN	0	1.30693817138672	0	1.20746231079102	0	22.4216	22.4216	66.6667	2	NaN	NaN	33.3333	1	NaN	NaN	33.3333	1	NaN	NaN	0	0	NaN	NaN	33.3333	1	22.0867	22.0867	66.6667	2
D3ZTR1	D3ZTR1		Mrps17	D3ZTR1_RAT Mitochondrial ribosomal protein S17 OS=Rattus norvegicus OX=10116 GN=Mrps17 PE=1 SV=1	NaN	NaN	1.18399	1.15228	NaN	NaN	WT	NaN	NaN	NaN	NaN	0.243654251098633	0	0.204492568969727	0	NaN	0	NaN	0	NaN	0	NaN	NaN	0	0	NaN	NaN	0	0	NaN	NaN	0	0	NaN	NaN	33.3333	1	NaN	NaN	33.3333	1	22.9455	22.9455	66.6667	2
D3ZY44	D3ZY44		Mrps2	D3ZY44_RAT Mitochondrial ribosomal protein S2 OS=Rattus norvegicus OX=10116 GN=Mrps2 PE=3 SV=1	1.66102	1.44565	-1.15915	-1.07276	1.10391	2.12543	1.71198	0.732068697611492	1.42349	0.531717936197918	0	-0.213061650594074	0.358348	-0.101327896118164	0.269382	0.142621358235676	0.348654	1.08775170644124	1.40455	0.775667190551758	0	22.7131	22.6352	100	3	23.4451	23.4451	66.6667	2	NaN	NaN	33.3333	1	22.5704	22.4579	100	3	22.3574	22.1638	100	3	22.4691	22.4986	100	3
D3ZIN7	D3ZIN7		Mrps23	D3ZIN7_RAT Mitochondrial ribosomal protein S23 OS=Rattus norvegicus OX=10116 GN=Mrps23 PE=1 SV=1	NaN	NaN	WC	1.67479	1.62683	NaN	NaN	NaN	0	NaN	0	NaN	0	0.743977546691895	0	0.702061653137207	0	NaN	NaN	NaN	0	NaN	NaN	33.3333	1	NaN	NaN	0	0	NaN	NaN	0	0	22.8656	22.8656	66.6667	2	NaN	NaN	0	0	NaN	NaN	33.3333	1
A0A0G2K9G3	A0A0G2K9G3		Mrps24	A0A0G2K9G3_RAT Mitochondrial ribosomal protein S24 OS=Rattus norvegicus OX=10116 GN=Mrps24 PE=1 SV=1	2.03536	SC	NaN	NaN	SC	NaN	NaN	1.02528667449951	0	NaN	0	NaN	NaN	NaN	NaN	NaN	0	NaN	0	NaN	NaN	21.5871	21.5871	66.6667	2	NaN	NaN	33.3333	1	NaN	NaN	0	0	NaN	NaN	0	0	NaN	NaN	0	0	NaN	NaN	0	0
D3ZYT2	D3ZYT2		Mrps5	D3ZYT2_RAT Mitochondrial ribosomal protein S5 OS=Rattus norvegicus OX=10116 GN=Mrps5 PE=1 SV=1	-3.71838	SC	1.32687	1.44208	2.59921	-1.89819	NaN	-1.89467430114746	0	NaN	0	0.408022880554199	0.262482	0.528154373168945	0	1.37807273864746	1.36671	-0.924624443054199	0	NaN	0	22.8418	22.8418	66.6667	2	NaN	NaN	33.3333	1	NaN	NaN	0	0	21.4638	21.4638	66.6667	2	21.8718	21.8718	66.6667	2	NaN	NaN	33.3333	1
P05504	P05504	ATP synthase subunit a	Mt-atp6	ATP6_RAT ATP synthase subunit a OS=Rattus norvegicus OX=10116 GN=Mt-atp6 PE=1 SV=3	-2.00386	1.42196	1.31566	1.56027	2.12554	-1.24034	1.93712	-1.00278027852376	0	0.507883707682293	0	0.395785649617515	0.786008	0.641796112060547	1.22767	1.08782768249512	1.95895	-0.31073824564616	0	0.953915278116863	0	25.1971	25.1615	100	3	NaN	NaN	33.3333	1	NaN	NaN	33.3333	1	24.1093	24.0496	100	3	24.505	24.4776	100	3	24.7511	24.7434	100	3
P05503	P05503	Cytochrome c oxidase subunit 1	Mtco1	COX1_RAT Cytochrome c oxidase subunit 1 OS=Rattus norvegicus OX=10116 GN=Mtco1 PE=2 SV=3	1.1174	-1.12527	-1.10454	1.00216	-1.32097	-1.07029	-1.48966	0.160147984822594	1.17553	-0.170272191365559	0.241647	-0.143448511759441	0.305137	0.00311470031738281	0.00650334	-0.401596705118816	1.1834	-0.0980002085367815	0.325669	-0.574983596801758	0.974016	29.1332	29.1031	100	3	29.2934	29.3083	100	3	28.9629	29.029	100	3	29.5348	29.6538	100	3	29.3914	29.4896	100	3	29.5379	29.5653	100	3
P05505	P05505	Cytochrome c oxidase subunit 3	Mtco3	COX3_RAT Cytochrome c oxidase subunit 3 OS=Rattus norvegicus OX=10116 GN=Mtco3 PE=1 SV=5	-1.21584	-2.59141	-1.1441	-1.01712	-1.4326	-1.52243	-3.64996	-0.281956990559898	0.287234	-1.37373860677084	3.32986	-0.194215774536133	0.250485	-0.0244941711425781	0.0260044	-0.518636067708332	0.766195	-0.606377283732098	0.703924	-1.86788050333659	3.73211	27.5345	27.5088	100	3	27.2525	27.5533	100	3	26.1607	26.2116	100	3	28.0531	28.0289	100	3	27.8589	27.8403	100	3	28.0286	27.9724	100	3
Q5XIG9	Q5XIG9		Mtfp1	Q5XIG9_RAT Mitochondrial fission process protein 1 OS=Rattus norvegicus OX=10116 GN=Mtfp1 PE=1 SV=1	1.11056	1.40054	-1.18242	-1.47434	1.05996	1.39187	2.18867	0.151281992594402	1.69649	0.485980987548828	3.71242	-0.24173863728841	0.568278	-0.560067494710285	2.4361	0.0840047200520821	0.422549	0.477025349934895	1.28708	1.1300532023112	4.604	25.8032	25.7908	100	3	25.9545	25.9751	100	3	26.2892	26.2765	100	3	25.7192	25.7299	100	3	25.4775	25.3079	100	3	25.1591	25.1929	100	3
Q5XII9	Q5XII9	Mitochondrial fission regulator 1-like	Mtfr1l	MFR1L_RAT Mitochondrial fission regulator 1-like OS=Rattus norvegicus OX=10116 GN=Mtfr1l PE=1 SV=1	SC	-1.05412	1.2663	1.15747	1.23941	WP	1.01583	NaN	0	-0.0760370890299491	0	0.340623219807945	0.942141	0.210969924926758	0.462051	0.309659322102867	0.365543	NaN	0	0.02265230814616	0	23.875	23.9351	100	3	NaN	NaN	0	0	NaN	NaN	33.3333	1	23.5653	23.5257	100	3	23.906	23.9197	100	3	23.7763	23.7407	100	3
A0A0G2K9V1	A0A0G2K9V1		Ndufa1	A0A0G2K9V1_RAT NADH dehydrogenase [ubiquinone] 1 alpha subcomplex subunit 1 OS=Rattus norvegicus OX=10116 GN=Ndufa1 PE=1 SV=1	1.11081	3.49739	WC	WC	-2.92684	SP	NaN	0.151613235473633	0	1.80627822875977	0	NaN	0	NaN	0	-1.54934597015381	0	NaN	0	NaN	0	NaN	NaN	33.3333	1	25.3817	25.3816	100	3	NaN	NaN	33.3333	1	26.7794	26.7794	66.6667	2	NaN	NaN	0	0	NaN	NaN	0	0
F1LZC5	F1LZC5		Ndufa13	F1LZC5_RAT NADH dehydrogenase [ubiquinone] 1 alpha subcomplex subunit 13 OS=Rattus norvegicus OX=10116 GN=Ndufa13-ps1 PE=1 SV=3	NaN	NaN	-1.17949	1.09431	1.22638	WP	WT	NaN	0	NaN	0	-0.238166173299152	1.40605	0.130022684733074	0.524573	0.294410705566406	0	NaN	0	NaN	0	NaN	NaN	33.3333	1	NaN	NaN	0	0	NaN	NaN	0	0	28.1497	28.1535	100	3	27.9116	27.9048	100	3	28.2797	28.3181	100	3
Q5XI79	Q5XI79;A0A8I6AKW7	NADH dehydrogenase [ubiquinone] complex I, assembly factor 7	Ndufaf7	NDUF7_RAT Protein arginine methyltransferase NDUFAF7, mitochondrial OS=Rattus norvegicus OX=10116 GN=Ndufaf7 PE=2 SV=1	SP	NaN	1.54515	1.10921	NaN	1.58738	NaN	NaN	0	NaN	NaN	0.627751350402832	0	0.149534225463867	0	NaN	0	0.666644096374512	0.519378	NaN	0	NaN	NaN	0	0	23.0359	23.0359	66.6667	2	NaN	NaN	0	0	NaN	NaN	33.3333	1	22.3692	22.3692	66.6667	2	NaN	NaN	33.3333	1
P0DN35	P0DN35		Ndufb1	NDUB1_RAT NADH dehydrogenase [ubiquinone] 1 beta subcomplex subunit 1 OS=Rattus norvegicus OX=10116 GN=Ndufb1 PE=3 SV=1	1.77318	2.25401	-1.51089	-1.9221	-2.3185	1.15552	1.86864	0.82634162902832	4.38141	1.1724967956543	2.40644	-0.595396041870117	2.36688	-0.942686080932617	3.24578	-1.21319389343262	3.65895	0.20854377746582	1.6894	0.901988983154297	2.00249	25.9903	25.9975	100	3	26.8166	26.8219	100	3	27.1628	27.1827	100	3	27.2035	27.2509	100	3	26.6081	26.6368	100	3	26.2608	26.2391	100	3
F7F9K9	F7F9K9		Ndufb8	F7F9K9_RAT NADH dehydrogenase [ubiquinone] 1 beta subcomplex subunit 8, mitochondrial OS=Rattus norvegicus OX=10116 GN=Ndufb8 PE=1 SV=1	1.18271	1.17878	-1.33557	-1.53258	-1.78245	-1.12842	1.01354	0.242099761962891	0.801967	0.237298329671226	0.230052	-0.417453765869141	0.294462	-0.615963617960613	0.464034	-0.833862940470379	0.645463	-0.174309412638348	0.860217	0.0193990071614607	0.0164963	26.504	26.5333	100	3	26.7461	26.825	100	3	26.7413	26.9434	100	3	27.3379	26.9548	100	3	26.9204	26.903	100	3	26.7219	26.7236	100	3
A0A8I6AL00	A0A8I6AL00		Ndufs8	A0A8I6AL00_RAT NADH dehydrogenase [ubiquinone] iron-sulfur protein 8, mitochondrial OS=Rattus norvegicus OX=10116 GN=Ndufs8 PE=1 SV=1	2.21079	2.06016	-1.48199	-1.69709	-2.1503	1.52368	1.62595	1.14456431070964	2.69323	1.04275321960449	1.34471	-0.567535400390625	3.63103	-0.763065973917644	4.54692	-1.10453859965007	4.33947	0.607561111450195	1.75524	0.70128059387207	0.910095	26.9414	26.9689	100	3	28.0859	28.2125	100	3	27.9841	27.7322	100	3	28.0459	28.0374	100	3	27.4784	27.4697	100	3	27.2828	27.2829	100	3
P19234	P19234	NADH dehydrogenase [ubiquinone] flavoprotein 2, mitochondrial	Ndufv2	NDUV2_RAT NADH dehydrogenase [ubiquinone] flavoprotein 2, mitochondrial OS=Rattus norvegicus OX=10116 GN=Ndufv2 PE=1 SV=2	2.67247	2.68195	-1.54303	-1.71887	-2.47916	1.66335	1.85947	1.4181760152181	2.69365	1.42328389485677	2.04875	-0.625769297281902	3.31048	-0.781461079915363	2.00731	-1.30985387166341	2.8739	0.73409144083659	2.35595	0.894891103108723	1.38294	26.9464	27.0639	100	3	28.3645	28.2968	100	3	28.3697	28.1193	100	3	28.2562	28.2376	100	3	27.6305	27.6575	100	3	27.4748	27.61	100	3
Q6PCU8	Q6PCU8	NADH dehydrogenase [ubiquinone] flavoprotein 3, mitochondrial	Ndufv3	NDUV3_RAT NADH dehydrogenase [ubiquinone] flavoprotein 3, mitochondrial OS=Rattus norvegicus OX=10116 GN=Ndufv3 PE=3 SV=1	1.31515	NaN	-1.1904	-1.34559	-1.31421	1.19124	WT	0.395227432250977	0	NaN	0	-0.251442591349285	0.482361	-0.428237279256184	1.6748	-0.394201278686523	0	0.252468744913738	0.412246	NaN	0	NaN	NaN	33.3333	1	24.5564	24.5564	66.6667	2	NaN	NaN	0	0	24.5554	24.5554	66.6667	2	24.3039	24.446	100	3	24.1271	24.1153	100	3
D3ZA85	D3ZA85		Nfu1	D3ZA85_RAT NFU1 iron-sulfur cluster scaffold homolog, mitochondrial OS=Rattus norvegicus OX=10116 GN=Nfu1 PE=3 SV=2	2.79051	2.32238	-1.09267	-1.41641	-1.86955	1.63093	1.75948	1.4805285135905	1.27788	1.21560478210449	0.953961	-0.127857844034828	0.0524104	-0.50223668416341	0.238125	-0.902690887451172	0.408601	0.705695470174152	0.951716	0.815150578816731	0.936319	22.7317	22.7735	100	3	24.2122	24.4106	100	3	23.9473	23.6824	100	3	23.6344	24.2267	100	3	23.5065	23.612	100	3	23.1321	23.2453	100	3
Q497B0	Q497B0	Omega-amidase NIT2	Nit2	NIT2_RAT Omega-amidase NIT2 OS=Rattus norvegicus OX=10116 GN=Nit2 PE=1 SV=1	1.05669	1.27313	1.18419	1.10513	-1.91045	-2.14096	-1.65835	0.079551060994465	0.886779	0.348381042480469	1.60163	0.243895848592121	2.73614	0.144214630126953	1.57307	-0.93391227722168	4.87486	-1.09825706481934	5.01045	-0.729745864868164	2.69431	25.8451	25.8747	100	3	25.9247	25.925	100	3	26.1935	26.1017	100	3	26.779	26.7814	100	3	27.0229	27.0263	100	3	26.9233	26.9039	100	3
P42676	P42676	Neurolysin, mitochondrial	Nln	NEUL_RAT Neurolysin, mitochondrial OS=Rattus norvegicus OX=10116 GN=Nln PE=1 SV=1	1.20814	SC	-1.18923	-1.35057	1.06752	1.53376	WT	0.272785186767578	0	NaN	0	-0.250025431315102	0.430486	-0.433568318684895	0.62415	0.0942637125651054	0.108687	0.617074330647785	0	NaN	0	22.779	22.779	66.6667	2	NaN	NaN	33.3333	1	NaN	NaN	0	0	22.6848	22.6029	100	3	22.4348	22.3522	100	3	22.2512	22.2512	66.6667	2
D3ZFQ3	D3ZFQ3		Nubpl	D3ZFQ3_RAT NUBP iron-sulfur cluster assembly factor-like OS=Rattus norvegicus OX=10116 GN=Nubpl PE=1 SV=2	NaN	NaN	-1.02394	WC	WC	NaN	NaN	NaN	NaN	NaN	NaN	-0.0341300964355469	0	NaN	0	NaN	0	NaN	0	NaN	NaN	NaN	NaN	0	0	NaN	NaN	0	0	NaN	NaN	0	0	22.1289	22.1289	66.6667	2	NaN	NaN	33.3333	1	NaN	NaN	0	0
Q6AYD9	Q6AYD9	Nucleoside diphosphate-linked moiety X motif 19, mitochondrial	Nudt19	NUD19_RAT Acyl-coenzyme A diphosphatase NUDT19 OS=Rattus norvegicus OX=10116 GN=Nudt19 PE=2 SV=1	-1.11927	1.38939	-1.44226	-1.22193	1.24901	1.60943	2.12048	-0.16255823771159	0.171244	0.474452972412109	0.387038	-0.528326670328777	0.567622	-0.289159138997398	0.301741	0.320781071980793	0.388845	0.686549504597981	0.744625	1.0843931833903	0.849641	24.1377	24.1091	100	3	23.9751	24.2236	100	3	24.6121	24.6121	66.6667	2	23.8169	23.7479	100	3	23.2885	23.2016	100	3	23.5277	23.8251	100	3
Q5XIG0	Q5XIG0	ADP-ribose pyrophosphatase, mitochondrial	Nudt9	NUDT9_RAT ADP-ribose pyrophosphatase, mitochondrial OS=Rattus norvegicus OX=10116 GN=Nudt9 PE=2 SV=1	1.0289	SC	1.34229	1.20453	1.21893	-1.07027	WT	0.0411033630371094	0	NaN	0	0.424697875976563	0	0.268466313680012	0	0.285619735717773	0	-0.0979747772216797	0	NaN	0	22.2495	22.2495	66.6667	2	NaN	NaN	33.3333	1	NaN	NaN	0	0	NaN	NaN	33.3333	1	22.3885	22.3885	66.6667	2	22.2323	22.4156	100	3
D3ZQD3	D3ZQD3		Ogdhl	OGDHL_RAT 2-oxoglutarate dehydrogenase-like, mitochondrial OS=Rattus norvegicus OX=10116 GN=Ogdhl PE=1 SV=2	1.29841	1.74789	NaN	NaN	SC	2.32958	ST	0.376742045084637	0.253466	0.805617650349937	1.54733	NaN	0	NaN	NaN	NaN	0	1.22007179260254	0	NaN	0	23.5081	23.4332	100	3	23.8848	23.8848	66.6667	2	24.3137	24.3881	100	3	NaN	NaN	0	0	NaN	NaN	33.3333	1	NaN	NaN	0	0
P26284	P26284	Pyruvate dehydrogenase E1 component subunit alpha, somatic form, mitochondrial	Pdha1	ODPA_RAT Pyruvate dehydrogenase E1 component subunit alpha, somatic form, mitochondrial OS=Rattus norvegicus OX=10116 GN=Pdha1 PE=1 SV=2	NaN	-1.95861	-1.23739	-3.43415	-2.0171	WP	-1.15042	NaN	0	-0.969827651977539	0	-0.307294527689617	0.321796	-1.779953956604	0	-1.012282371521	0	NaN	0	-0.202156066894531	0	NaN	NaN	33.3333	1	NaN	NaN	0	0	NaN	NaN	33.3333	1	22.1145	22.1145	66.6667	2	21.8072	21.6832	100	3	NaN	NaN	33.3333	1
Q68FT3	Q68FT3	Pyridine nucleotide-disulfide oxidoreductase domain-containing protein 2	Pyroxd2	PYRD2_RAT Pyridine nucleotide-disulfide oxidoreductase domain-containing protein 2 OS=Rattus norvegicus OX=10116 GN=Pyroxd2 PE=2 SV=1	-1.11994	1.13905	1.10183	1.02886	-6.64968	-8.20561	-6.0064	-0.163424809773762	0.208459	0.187833786010742	0.190033	0.13990084330241	0.920906	0.0410480499267578	0.132162	-2.73328526814779	4.03245	-3.03661092122396	3.51548	-2.5864995320638	2.72184	23.7101	23.7206	100	3	23.5467	23.7375	100	3	23.8979	24.1387	100	3	26.4434	26.4479	100	3	26.5833	26.6255	100	3	26.4844	26.4823	100	3
Q5FWT5	Q5FWT5	Glutamyl-tRNA(Gln) amidotransferase subunit A, mitochondrial	Qrsl1	GATA_RAT Glutamyl-tRNA(Gln) amidotransferase subunit A, mitochondrial OS=Rattus norvegicus OX=10116 GN=Qrsl1 PE=2 SV=1	1.90313	1.45205	-1.03766	WC	1.28157	2.53082	ST	0.928371429443359	1.64945	0.538087209065754	0.460613	-0.0533285140991211	0.0551935	NaN	0	0.357907295227051	0.378223	1.33960723876953	2.54778	NaN	0	23.4759	23.5377	100	3	24.4042	24.5021	100	3	24.014	24.4789	100	3	23.118	23.118	66.6667	2	23.0646	23.0615	100	3	NaN	NaN	0	0
Q64380	Q64380	Sarcosine dehydrogenase, mitochondrial	Sardh	SARDH_RAT Sarcosine dehydrogenase, mitochondrial OS=Rattus norvegicus OX=10116 GN=Sardh PE=1 SV=2	1.13457	SC	-1.0659	1.00697	-1.80213	-1.49018	WT	0.182149887084961	0	NaN	0	-0.0920658111572266	0.214748	0.0100142161051444	0.0167597	-0.849706013997395	1.81508	-0.575490315755207	0	NaN	0	22.9512	22.9512	66.6667	2	NaN	NaN	33.3333	1	NaN	NaN	0	0	23.8009	23.8263	100	3	23.7088	23.8468	100	3	23.8109	23.8696	100	3
P21913	P21913	Succinate dehydrogenase [ubiquinone] iron-sulfur subunit, mitochondrial	Sdhb	SDHB_RAT Succinate dehydrogenase [ubiquinone] iron-sulfur subunit, mitochondrial OS=Rattus norvegicus OX=10116 GN=Sdhb PE=2 SV=2	1.09876	1.40801	1.09319	1.1253	-1.18712	-1.1811	1.05401	0.135878880818687	1.21214	0.493662516276043	2.72787	0.12854512532552	1.11988	0.170312881469727	1.3348	-0.247467676798504	1.79706	-0.240133921305336	2.28187	0.0758819580078125	0.504189	29.0436	29.0555	100	3	29.1795	29.1803	100	3	29.5373	29.5353	100	3	29.2911	29.3255	100	3	29.4197	29.421	100	3	29.4614	29.4489	100	3
Q6PCT8;A0A8I6AJQ6	Q6PCT8;A0A8I6AJQ6	Succinate dehydrogenase [ubiquinone] cytochrome b small subunit, mitochondrial	Sdhd	DHSD_RAT Succinate dehydrogenase [ubiquinone] cytochrome b small subunit, mitochondrial OS=Rattus norvegicus OX=10116 GN=Sdhd PE=2 SV=1;A0A8I6AJQ6_RAT Succinate dehydrogenase [ubiquinone] cytochrome b small subunit OS=Rattus norvegicus OX=10116 PE=3 SV=1	1.09049	1.24273	-1.57267	-2.06328	-2.48714	-1.45024	1.03094	0.124972661336262	0.196617	0.313512802124023	0.655933	-0.653220494588215	0.998638	-1.04494222005208	1.52886	-1.31448872884114	1.67183	-0.536295572916668	1.53699	0.0439662933349609	0.117987	26.0869	26.2123	100	3	26.2119	26.3281	100	3	26.4004	26.3496	100	3	27.4014	27.2094	100	3	26.7482	26.7348	100	3	26.3564	26.317	100	3
A0A8L2URG8;Q52KK3	A0A8L2URG8;Q52KK3	Solute carrier family 25 member 51	Slc25a51	A0A8L2URG8_RAT Mitochondrial carrier triple repeat protein 1-like OS=Rattus norvegicus OX=10116 GN=LOC100910864 PE=4 SV=1;S2551_RAT Mitochondrial nicotinamide adenine dinucleotide transporter SLC25A51 OS=Rattus norvegicus OX=10116 GN=Slc25a51 PE=2 SV=1	NaN	NaN	-1.09399	-1.00987	-1.27556	WP	WT	NaN	0	NaN	0	-0.129593531290691	0.194997	-0.0141639709472656	0.012152	-0.351131439208984	0	NaN	0	NaN	0	NaN	NaN	33.3333	1	NaN	NaN	0	0	NaN	NaN	0	0	22.3663	22.5118	100	3	22.2367	22.1843	100	3	22.3522	22.3522	66.6667	2
Q9QXU2	Q9QXU2	Surfeit locus protein 1	Surf1	SURF1_RAT Surfeit locus protein 1 OS=Rattus norvegicus OX=10116 GN=Surf1 PE=2 SV=1	NaN	NaN	2.05057	2.00669	WC	1.27928	-1.1906	NaN	0	NaN	0	1.03602663675944	1.80868	1.004820505778	1.67029	NaN	0	0.355336507161457	0	-0.251694361368816	0	NaN	NaN	0	0	NaN	NaN	33.3333	1	NaN	NaN	33.3333	1	23.2426	23.0676	100	3	24.2786	24.1222	100	3	24.2474	24.3256	100	3
Q4KM51	Q4KM51	Transcription elongation factor, mitochondrial	Tefm	TEFM_RAT Transcription elongation factor, mitochondrial OS=Rattus norvegicus OX=10116 GN=Tefm PE=2 SV=1	NaN	NaN	1.12541	1.20812	NaN	NaN	WT	NaN	NaN	NaN	NaN	0.170448303222656	0	0.272759437561035	0	NaN	0	NaN	0	NaN	0	NaN	NaN	0	0	NaN	NaN	0	0	NaN	NaN	0	0	NaN	NaN	33.3333	1	NaN	NaN	33.3333	1	23.5458	23.5458	66.6667	2
A0A8J8XD91	A0A8J8XD91		Timm17b	A0A8J8XD91_RAT Translocase of inner mitochondrial membrane 17b OS=Rattus norvegicus OX=10116 GN=Timm17b PE=1 SV=1	NaN	NaN	NaN	WT	NaN	NaN	WT	NaN	NaN	NaN	NaN	NaN	NaN	NaN	0	NaN	NaN	NaN	NaN	NaN	0	NaN	NaN	0	0	NaN	NaN	0	0	NaN	NaN	0	0	NaN	NaN	0	0	NaN	NaN	0	0	23.1038	23.1038	66.6667	2
Q6AY94	Q6AY94	Complex I assembly factor TIMMDC1, mitochondrial	Timmdc1	TIDC1_RAT Complex I assembly factor TIMMDC1, mitochondrial OS=Rattus norvegicus OX=10116 GN=Timmdc1 PE=2 SV=1	NaN	NaN	1.31182	NaN	NaN	WP	NaN	NaN	NaN	NaN	NaN	0.391569137573242	0	NaN	0	NaN	0	NaN	0	NaN	NaN	NaN	NaN	0	0	NaN	NaN	0	0	NaN	NaN	0	0	NaN	NaN	33.3333	1	21.9848	21.9801	100	3	NaN	NaN	0	0
Q5XIK2	Q5XIK2	Thioredoxin-related transmembrane protein 2	Tmx2	TMX2_RAT Thioredoxin-related transmembrane protein 2 OS=Rattus norvegicus OX=10116 GN=Tmx2 PE=2 SV=1	1.34778	1.82604	-1.06318	-1.57528	-1.29745	1.10443	2.21707	0.430583318074547	1.08664	0.868719736735027	2.40632	-0.0883878072102853	0.265512	-0.655611038208008	0.84793	-0.375675201416016	1.44493	0.143295923868816	0.29935	1.14865557352702	1.07802	23.0083	23.0067	100	3	23.4389	23.3977	100	3	23.877	23.877	66.6667	2	23.384	23.3485	100	3	23.2956	23.3554	100	3	22.7284	23.0396	100	3
Q62760	Q62760;A0A8I5ZZX1	Mitochondrial import receptor subunit TOM20 homolog	Tomm20	TOM20_RAT Mitochondrial import receptor subunit TOM20 homolog OS=Rattus norvegicus OX=10116 GN=Tomm20 PE=1 SV=2	1.00538	2.02509	-1.1865	1.05556	-1.0197	1.16983	1.88142	0.0077387491861991	0.0289976	1.01798407236735	2.51982	-0.246706644694012	0.938864	0.0780131022135429	0.15431	-0.02814547220866	0.0925137	0.226299921671551	0.994988	0.911825497945149	1.54056	24.5555	24.545	100	3	24.5632	24.6152	100	3	25.5735	25.5735	66.6667	2	24.5836	24.5335	100	3	24.3369	24.2827	100	3	24.6616	24.8049	100	3
Q3KRD5	Q3KRD5	Mitochondrial import receptor subunit TOM34	Tomm34	TOM34_RAT Mitochondrial import receptor subunit TOM34 OS=Rattus norvegicus OX=10116 GN=Tomm34 PE=1 SV=1	SC	SC	-1.10576	2.10037	1.97479	WP	NaN	NaN	0	NaN	0	-0.145040512084961	0.521528	1.07064247131348	0	0.981700897216797	1.94229	NaN	0	NaN	0	22.9664	22.9664	66.6667	2	NaN	NaN	0	0	NaN	NaN	0	0	21.9847	21.9847	66.6667	2	21.8397	21.8397	66.6667	2	NaN	NaN	33.3333	1
Q75Q40	Q75Q40	Mitochondrial import receptor subunit TOM40 homolog	Tomm40	TOM40_RAT Mitochondrial import receptor subunit TOM40 homolog OS=Rattus norvegicus OX=10116 GN=Tomm40 PE=1 SV=1	-1.46517	SC	-1.00689	1.06931	1.09169	-1.33292	WT	-0.551063219706219	1.5337	NaN	0	-0.00990804036458215	0.0353232	0.0966796875	0.401039	0.126564661661785	0.42709	-0.414590517679851	1.72853	NaN	0	24.3818	24.3903	100	3	23.8308	23.8308	66.6667	2	NaN	NaN	0	0	24.2553	24.2981	100	3	24.2454	24.2603	100	3	24.352	24.352	66.6667	2
Q68FY0	Q68FY0	Cytochrome b-c1 complex subunit 1, mitochondrial	Uqcrc1	QCR1_RAT Cytochrome b-c1 complex subunit 1, mitochondrial OS=Rattus norvegicus OX=10116 GN=Uqcrc1 PE=1 SV=1	1.12053	1.09903	1.01779	-1.03809	-1.15874	-1.0525	-1.01565	0.164178848266602	1.16036	0.136226018269856	0.653968	0.0254414876302071	0.676546	-0.0539271036783866	0.93116	-0.212551752726238	1.52263	-0.0738143920898438	1.44626	-0.022398630777996	0.109654	30.8153	30.8073	100	3	30.9795	30.9788	100	3	30.9515	31.0041	100	3	31.0279	31.0357	100	3	31.0533	31.0514	100	3	30.9739	30.9784	100	3
P32551	P32551	Cytochrome b-c1 complex subunit 2, mitochondrial	Uqcrc2	QCR2_RAT Cytochrome b-c1 complex subunit 2, mitochondrial OS=Rattus norvegicus OX=10116 GN=Uqcrc2 PE=1 SV=2	-1.09094	-1.01176	-1.0054	1.03283	-1.15763	-1.25612	-1.2097	-0.125569661458336	1.38339	-0.0168685913085938	1.25852	-0.00777498881021899	0.0292869	0.0466079711914063	0.195065	-0.211174647013344	1.12596	-0.328969319661461	2.74621	-0.274651209513344	3.34164	30.522	30.5222	100	3	30.3965	30.4177	100	3	30.5052	30.5093	100	3	30.7332	30.7065	100	3	30.7254	30.7391	100	3	30.7798	30.7973	100	3
Q5M9I5	Q5M9I5	Cytochrome b-c1 complex subunit 6, mitochondrial	Uqcrh	QCR6_RAT Cytochrome b-c1 complex subunit 6, mitochondrial OS=Rattus norvegicus OX=10116 GN=Uqcrh PE=3 SV=1	1.81377	2.0056	-1.08093	1.05094	-1.55873	1.25779	1.22432	0.858994166056316	3.77583	1.00403340657552	2.87378	-0.112267812093101	0.0935998	0.0716781616210938	0.0489901	-0.640372594197594	0.684236	0.330889383951824	1.87136	0.291982650756836	0.423679	27.6901	27.7223	100	3	28.5491	28.5408	100	3	28.6941	28.6671	100	3	28.3305	28.6148	100	3	28.2182	28.1736	100	3	28.4022	28.6236	100	3
[truncated: 29 more columns]
